# Supplementary material for: The Escherichia coli replication initiator DnaA is titrated on the chromosome
Source: Nat Commun. 2025 Aug 21;16:7813. doi: 10.1038/s41467-025-63147-1 (PMC12371093; doi:10.1038/s41467-025-63147-1)
Supplement: Supplementary file 6 — Source Data [file 41467_2025_63147_MOESM6_ESM.xlsx]

## Sheet: Figure 2A
	Figure 2A (Enrichment of DnaA boxes in E. coli MG1655)
	The following table contains a list of all the matches to the DnaA boxes sequences found in the genome of E. coli MG1655.
	Accession identifier	Absolute position on genomic map (bp)	Relative position to oriC (centisomes)	Genome length (bp)	DnaA box sequence	Strand
	NC_000913.3	1268	15.4958	4641652	TTATTCAGA	-1
	NC_000913.3	5232	15.5812	4641652	TTTTTCACA	-1
	NC_000913.3	7798	15.6365	4641652	TCATCCACA	-1
	NC_000913.3	15264	15.7974	4641652	TTCTTCACA	-1
	NC_000913.3	20785	15.9163	4641652	TTTTTCACA	1
	NC_000913.3	34215	16.2057	4641652	ATATCCACA	1
	NC_000913.3	39394	16.3172	4641652	CTATCCACA	1
	NC_000913.3	41204	16.3562	4641652	TTATCCTCA	-1
	NC_000913.3	50000	16.5457	4641652	TTATCCTCA	1
	NC_000913.3	58423	16.7272	4641652	TTATTCAGA	1
	NC_000913.3	63468	16.8359	4641652	TTATCCTCA	1
	NC_000913.3	71223	17.003	4641652	TTCTTCACA	-1
	NC_000913.3	77313	17.1342	4641652	TTTTGCACA	-1
	NC_000913.3	85592	17.3125	4641652	TTTTACACA	1
	NC_000913.3	87104	17.3451	4641652	TCATTCACA	1
	NC_000913.3	89389	17.3943	4641652	TTTTCCACA	-1
	NC_000913.3	104304	17.7157	4641652	TTTTCCACA	-1
	NC_000913.3	113664	17.9173	4641652	TTATGCACA	-1
	NC_000913.3	118364	18.0186	4641652	TCATCCACA	1
	NC_000913.3	138748	18.4577	4641652	TTTTGCACA	1
	NC_000913.3	142453	18.5375	4641652	TCATTCACA	-1
	NC_000913.3	161657	18.9513	4641652	TCATCCACA	-1
	NC_000913.3	167569	19.0786	4641652	TTATGCACA	1
	NC_000913.3	168856	19.1064	4641652	TTATTCAGA	-1
	NC_000913.3	187959	19.5179	4641652	ATATCCACA	-1
	NC_000913.3	194714	19.6635	4641652	TTATCCTCA	-1
	NC_000913.3	200480	19.7877	4641652	TTTTTCACA	-1
	NC_000913.3	204533	19.875	4641652	TCATCCACA	-1
	NC_000913.3	214117	20.0815	4641652	TTTTCCACA	1
	NC_000913.3	232618	20.4801	4641652	TTTTTCACA	1
	NC_000913.3	247288	20.7961	4641652	ATATCCACA	1
	NC_000913.3	250229	20.8595	4641652	TCATTCACA	-1
	NC_000913.3	250914	20.8742	4641652	ATATCCACA	-1
	NC_000913.3	252803	20.9149	4641652	TTATTCACC	1
	NC_000913.3	262281	21.1191	4641652	TTATTCACC	-1
	NC_000913.3	273432	21.3594	4641652	TTTTCCACA	-1
	NC_000913.3	292691	21.7743	4641652	TTATCCTCA	1
	NC_000913.3	295619	21.8374	4641652	TAATACACA	-1
	NC_000913.3	302442	21.9843	4641652	TTATCCTCA	-1
	NC_000913.3	311199	22.173	4641652	ATATCCACA	1
	NC_000913.3	319346	22.3485	4641652	TTATCCTCA	-1
	NC_000913.3	320067	22.3641	4641652	TTCTTCACA	1
	NC_000913.3	323426	22.4364	4641652	TTATGCACA	1
	NC_000913.3	325090	22.4723	4641652	TTTTTCACA	-1
	NC_000913.3	335274	22.6917	4641652	TCATTCACA	-1
	NC_000913.3	335615	22.699	4641652	TTTTTCACA	-1
	NC_000913.3	336633	22.721	4641652	TTATTCACA	1
	NC_000913.3	338820	22.7681	4641652	TTATGCACA	1
	NC_000913.3	340514	22.8046	4641652	TTATCCACT	-1
	NC_000913.3	344506	22.8906	4641652	TTTTTCACA	1
	NC_000913.3	344723	22.8953	4641652	TTTTCCACA	-1
	NC_000913.3	357637	23.1735	4641652	TTTTGCACA	-1
	NC_000913.3	357837	23.1778	4641652	TTTTGCACA	-1
	NC_000913.3	373168	23.5081	4641652	TTTTTCACA	-1
	NC_000913.3	384608	23.7545	4641652	TTATCCACT	1
	NC_000913.3	388396	23.8361	4641652	TCATTCACA	-1
	NC_000913.3	395308	23.9851	4641652	TTATTCAGA	-1
	NC_000913.3	396591	24.0127	4641652	TAATACACA	1
	NC_000913.3	401364	24.1155	4641652	TTATCCAAA	-1
	NC_000913.3	411690	24.338	4641652	TTATTCACC	-1
	NC_000913.3	442332	24.9981	4641652	TTATCCTCA	1
	NC_000913.3	449095	25.1438	4641652	TTATTCAGA	-1
	NC_000913.3	454922	25.2694	4641652	TTTTTCACA	-1
	NC_000913.3	458691	25.3506	4641652	TTATTCACC	-1
	NC_000913.3	468199	25.5554	4641652	CTATCCACA	1
	NC_000913.3	478660	25.7808	4641652	TTTTCCACA	-1
	NC_000913.3	479818	25.8057	4641652	TTATTCACC	-1
	NC_000913.3	482094	25.8548	4641652	TTCTTCACA	1
	NC_000913.3	493413	26.0986	4641652	TTATTCACC	-1
	NC_000913.3	501789	26.2791	4641652	TTTTGCACA	1
	NC_000913.3	514830	26.56	4641652	TCATCCACA	-1
	NC_000913.3	523160	26.7395	4641652	TTTTTCACA	-1
	NC_000913.3	527684	26.837	4641652	TTTTCCACA	-1
	NC_000913.3	530032	26.8876	4641652	TTATCCAAA	-1
	NC_000913.3	533567	26.9637	4641652	ATATCCACA	-1
	NC_000913.3	537828	27.0555	4641652	TTATCCTCA	1
	NC_000913.3	545074	27.2116	4641652	ATATCCACA	-1
	NC_000913.3	551761	27.3557	4641652	TTATTCACC	1
	NC_000913.3	551860	27.3578	4641652	TTATGCACA	1
	NC_000913.3	557561	27.4806	4641652	TTCTTCACA	1
	NC_000913.3	577604	27.9125	4641652	TTATTCACC	-1
	NC_000913.3	583576	28.0411	4641652	TTATACACA	-1
	NC_000913.3	585894	28.0911	4641652	TTATCCTCA	1
	NC_000913.3	592792	28.2397	4641652	TTATGCACA	1
	NC_000913.3	595811	28.3047	4641652	TTATTCACC	-1
	NC_000913.3	603803	28.4769	4641652	TTATTCAGA	1
	NC_000913.3	605163	28.5062	4641652	TTTTGCACA	1
	NC_000913.3	613633	28.6887	4641652	TAATACACA	-1
	NC_000913.3	617968	28.7821	4641652	ATATCCACA	-1
	NC_000913.3	632996	29.1058	4641652	TTATCCTCA	-1
	NC_000913.3	636669	29.185	4641652	TTATTCACA	-1
	NC_000913.3	645988	29.3857	4641652	TCATCCACA	1
	NC_000913.3	646943	29.4063	4641652	TTATCCACT	-1
	NC_000913.3	665430	29.8046	4641652	CTATCCACA	1
	NC_000913.3	672663	29.9604	4641652	TTATGCACA	1
	NC_000913.3	678480	30.0857	4641652	TTTTGCACA	1
	NC_000913.3	679149	30.1001	4641652	TTATACACA	-1
	NC_000913.3	701846	30.5891	4641652	TCATCCACA	1
	NC_000913.3	703610	30.6271	4641652	TTATTCACC	1
	NC_000913.3	717139	30.9186	4641652	TTATTCAGA	-1
	NC_000913.3	717265	30.9213	4641652	TTATTCAGA	-1
	NC_000913.3	719396	30.9672	4641652	TTATGCACA	1
	NC_000913.3	720840	30.9983	4641652	TCATTCACA	-1
	NC_000913.3	722255	31.0288	4641652	TTATTCACC	1
	NC_000913.3	733793	31.2774	4641652	TTATTCAGA	1
	NC_000913.3	736249	31.3303	4641652	TTTTTCACA	-1
	NC_000913.3	746913	31.5601	4641652	TTATGCACA	-1
	NC_000913.3	751987	31.6694	4641652	TTATTCACC	1
	NC_000913.3	755187	31.7383	4641652	TTTTTCACA	-1
	NC_000913.3	756168	31.7594	4641652	TTTTACACA	-1
	NC_000913.3	757015	31.7777	4641652	TCATTCACA	-1
	NC_000913.3	761955	31.8841	4641652	TTTTCCACA	-1
	NC_000913.3	768192	32.0185	4641652	TTCTTCACA	-1
	NC_000913.3	769785	32.0528	4641652	ATATCCACA	-1
	NC_000913.3	778418	32.2388	4641652	TTATTCAGA	1
	NC_000913.3	783707	32.3527	4641652	TTTTCCACA	-1
	NC_000913.3	790997	32.5098	4641652	TCATCCACA	-1
	NC_000913.3	806424	32.8422	4641652	ATATCCACA	1
	NC_000913.3	813106	32.9861	4641652	TTATCCACT	1
	NC_000913.3	813120	32.9864	4641652	TTATCCACA	-1
	NC_000913.3	813132	32.9867	4641652	TAATACACA	-1
	NC_000913.3	821273	33.1621	4641652	TTATCCAAA	-1
	NC_000913.3	824309	33.2275	4641652	TTTTCCACA	1
	NC_000913.3	829554	33.3405	4641652	TTTTCCACA	1
	NC_000913.3	834894	33.4555	4641652	ATATCCACA	1
	NC_000913.3	846767	33.7113	4641652	CTATCCACA	-1
	NC_000913.3	860129	33.9992	4641652	TCATTCACA	-1
	NC_000913.3	872107	34.2572	4641652	TTATTCAGA	-1
	NC_000913.3	873123	34.2791	4641652	TTATTCAGA	1
	NC_000913.3	888096	34.6017	4641652	TTTTGCACA	-1
	NC_000913.3	892703	34.701	4641652	ATATCCACA	-1
	NC_000913.3	898477	34.8254	4641652	TTATACACA	-1
	NC_000913.3	898560	34.8271	4641652	TTATCCACT	-1
	NC_000913.3	901693	34.8946	4641652	TCATTCACA	1
	NC_000913.3	916072	35.2044	4641652	TTTTTCACA	-1
	NC_000913.3	917048	35.2255	4641652	TTATCCTCA	1
	NC_000913.3	920139	35.292	4641652	TTTTTCACA	-1
	NC_000913.3	936075	35.6354	4641652	TTATCCAAA	-1
	NC_000913.3	944436	35.8155	4641652	TTATACACA	-1
	NC_000913.3	948750	35.9084	4641652	TTATCCAAA	-1
	NC_000913.3	949885	35.9329	4641652	TTATTCAGA	1
	NC_000913.3	954605	36.0346	4641652	TTATCCAAA	1
	NC_000913.3	961112	36.1748	4641652	TTTTGCACA	1
	NC_000913.3	966568	36.2923	4641652	TTATCCACT	-1
	NC_000913.3	984231	36.6728	4641652	TTATCCACA	1
	NC_000913.3	997279	36.954	4641652	TTATACACA	1
	NC_000913.3	998608	36.9826	4641652	TTATTCAGA	1
	NC_000913.3	999634	37.0047	4641652	TTATTCACA	-1
	NC_000913.3	1013313	37.2994	4641652	ATATCCACA	-1
	NC_000913.3	1021314	37.4718	4641652	TTTTACACA	-1
	NC_000913.3	1031392	37.6889	4641652	TTCTTCACA	-1
	NC_000913.3	1031954	37.701	4641652	TTTTGCACA	-1
	NC_000913.3	1033238	37.7287	4641652	TTATCCTCA	-1
	NC_000913.3	1038163	37.8348	4641652	ATATCCACA	-1
	NC_000913.3	1046875	38.0225	4641652	TTATTCACC	1
	NC_000913.3	1050873	38.1086	4641652	TTTTCCACA	-1
	NC_000913.3	1073847	38.6035	4641652	TTTTGCACA	1
	NC_000913.3	1074330	38.6139	4641652	TTTTTCACA	1
	NC_000913.3	1078133	38.6959	4641652	ATATCCACA	1
	NC_000913.3	1079176	38.7183	4641652	TTATTCACA	-1
	NC_000913.3	1082408	38.788	4641652	TTATTCAGA	1
	NC_000913.3	1085155	38.8472	4641652	TTATCCAAA	1
	NC_000913.3	1090643	38.9654	4641652	TTATTCACC	-1
	NC_000913.3	1093267	39.0219	4641652	TTATTCACC	-1
	NC_000913.3	1093326	39.0232	4641652	TTATGCACA	-1
	NC_000913.3	1107597	39.3307	4641652	TTATTCAGA	1
	NC_000913.3	1118165	39.5583	4641652	ATATCCACA	-1
	NC_000913.3	1119034	39.5771	4641652	TCATTCACA	-1
	NC_000913.3	1125452	39.7153	4641652	TTATTCACA	-1
	NC_000913.3	1127632	39.7623	4641652	TTTTGCACA	-1
	NC_000913.3	1138307	39.9923	4641652	TTATTCAGA	-1
	NC_000913.3	1150165	40.2477	4641652	TTCTTCACA	-1
	NC_000913.3	1150410	40.253	4641652	TTATTCACA	-1
	NC_000913.3	1157639	40.4088	4641652	TTATTCACC	-1
	NC_000913.3	1159357	40.4458	4641652	TTATTCAGA	1
	NC_000913.3	1168802	40.6493	4641652	TTTTACACA	1
	NC_000913.3	1168853	40.6504	4641652	TCATTCACA	-1
	NC_000913.3	1171502	40.7074	4641652	TTTTCCACA	1
	NC_000913.3	1177097	40.828	4641652	TTATTCACC	-1
	NC_000913.3	1191971	41.1484	4641652	TTATCCTCA	-1
	NC_000913.3	1194334	41.1993	4641652	TTATCCAAA	1
	NC_000913.3	1196942	41.2555	4641652	TTCTTCACA	-1
	NC_000913.3	1198229	41.2832	4641652	TTATTCACC	1
	NC_000913.3	1211633	41.572	4641652	ATATCCACA	-1
	NC_000913.3	1213030	41.6021	4641652	TTATTCAGA	-1
	NC_000913.3	1214888	41.6421	4641652	TTTTGCACA	1
	NC_000913.3	1221024	41.7743	4641652	TTTTTCACA	-1
	NC_000913.3	1223071	41.8184	4641652	TTATTCAGA	1
	NC_000913.3	1223729	41.8326	4641652	TTATTCACC	-1
	NC_000913.3	1226188	41.8856	4641652	TTATTCAGA	1
	NC_000913.3	1235146	42.0786	4641652	TTATTCACC	-1
	NC_000913.3	1236301	42.1035	4641652	TTTTGCACA	-1
	NC_000913.3	1242220	42.231	4641652	TTATTCAGA	1
	NC_000913.3	1247218	42.3387	4641652	TTTTGCACA	1
	NC_000913.3	1252579	42.4542	4641652	TTATTCACC	-1
	NC_000913.3	1266571	42.7556	4641652	ATATCCACA	1
	NC_000913.3	1273361	42.9019	4641652	TTTTGCACA	1
	NC_000913.3	1274133	42.9185	4641652	TTATCCACT	-1
	NC_000913.3	1282279	43.094	4641652	TTATTCACC	1
	NC_000913.3	1287959	43.2164	4641652	TCATTCACA	1
	NC_000913.3	1298452	43.4424	4641652	TTTTGCACA	1
	NC_000913.3	1315733	43.8147	4641652	TTATTCACC	-1
	NC_000913.3	1333177	44.1906	4641652	TTTTTCACA	-1
	NC_000913.3	1333715	44.2022	4641652	TTCTTCACA	1
	NC_000913.3	1345915	44.465	4641652	TTATCCAAA	1
	NC_000913.3	1351796	44.5917	4641652	TTATTCACC	-1
	NC_000913.3	1353455	44.6274	4641652	TTATTCACC	1
	NC_000913.3	1370454	44.9937	4641652	TTTTTCACA	1
	NC_000913.3	1372930	45.047	4641652	TTATTCACC	-1
	NC_000913.3	1373438	45.0579	4641652	TCATCCACA	-1
	NC_000913.3	1392772	45.4745	4641652	TTATCCAAA	-1
	NC_000913.3	1392814	45.4754	4641652	CTATCCACA	1
	NC_000913.3	1394427	45.5101	4641652	TTTTCCACA	-1
	NC_000913.3	1394864	45.5195	4641652	TTATGCACA	-1
	NC_000913.3	1402212	45.6779	4641652	TTATTCAGA	1
	NC_000913.3	1404636	45.7301	4641652	TTTTTCACA	1
	NC_000913.3	1424343	46.1546	4641652	TTATCCACA	-1
	NC_000913.3	1427802	46.2292	4641652	TTATTCACC	-1
	NC_000913.3	1432185	46.3236	4641652	TTATGCACA	-1
	NC_000913.3	1433823	46.3589	4641652	TTTTTCACA	-1
	NC_000913.3	1439941	46.4907	4641652	TTCTTCACA	1
	NC_000913.3	1447263	46.6484	4641652	TTATCCACT	1
	NC_000913.3	1458174	46.8835	4641652	TTATTCACC	1
	NC_000913.3	1462985	46.9872	4641652	TTATTCACC	1
	NC_000913.3	1465239	47.0357	4641652	TTATTCACC	1
	NC_000913.3	1474759	47.2408	4641652	TTTTGCACA	-1
	NC_000913.3	1478111	47.313	4641652	TTATCCACA	1
	NC_000913.3	1482913	47.4165	4641652	TTATTCACA	1
	NC_000913.3	1486407	47.4918	4641652	TTATCCACA	-1
	NC_000913.3	1489941	47.5679	4641652	TTATTCACC	1
	NC_000913.3	1497628	47.7335	4641652	TTTTCCACA	-1
	NC_000913.3	1501818	47.8238	4641652	TTATTCAGA	-1
	NC_000913.3	1503626	47.8627	4641652	TTTTTCACA	1
	NC_000913.3	1504093	47.8728	4641652	TTTTTCACA	-1
	NC_000913.3	1504721	47.8863	4641652	ATATCCACA	-1
	NC_000913.3	1509563	47.9906	4641652	ATATCCACA	-1
	NC_000913.3	1519214	48.1986	4641652	TTATTCACC	1
	NC_000913.3	1521139	48.24	4641652	TTATTCACC	-1
	NC_000913.3	1522334	48.2658	4641652	ATATCCACA	1
	NC_000913.3	1522670	48.273	4641652	TTTTGCACA	1
	NC_000913.3	1526905	48.3642	4641652	TTATCCACA	1
	NC_000913.3	1527668	48.3807	4641652	TTATTCACA	-1
	NC_000913.3	1538183	48.6072	4641652	TTATGCACA	1
	NC_000913.3	1544606	48.7456	4641652	TTATCCACA	1
	NC_000913.3	1561630	49.1124	4641652	TTATTCAGA	1
	NC_000913.3	1567555	49.24	4641652	TTATTCAGA	1
	NC_000913.3	1578674	49.4796	4641652	TTTTCCACA	1
	NC_000913.3	1579936	49.5067	4641652	CTATCCACA	-1
	NC_000913.3	1588242	49.6857	4641652	TTATTCACA	-1
	NC_000913.3	1592501	49.7774	4641652	TTATCCTCA	-1
	NC_000913.3	1601193	49.9647	4641652	TTCTTCACA	1
	NC_000913.3	1602476	49.9924	4641652	TTATCCACT	1
	NC_000913.3	1603028	50.0042	4641652	TTATTCAGA	1
	NC_000913.3	1605490	50.0573	4641652	TTATTCACC	-1
	NC_000913.3	1606845	50.0865	4641652	ATATCCACA	-1
	NC_000913.3	1617362	50.3131	4641652	TTTTGCACA	1
	NC_000913.3	1623859	50.453	4641652	TTTTTCACA	1
	NC_000913.3	1629631	50.5774	4641652	TTATTCAGA	-1
	NC_000913.3	1633463	50.6599	4641652	TTTTTCACA	1
	NC_000913.3	1637897	50.7555	4641652	TTTTACACA	1
	NC_000913.3	1647315	50.9584	4641652	TTATCCACT	1
	NC_000913.3	1649944	51.015	4641652	TTATTCACC	1
	NC_000913.3	1652895	51.0786	4641652	TTATTCAGA	1
	NC_000913.3	1664513	51.3289	4641652	TTTTTCACA	1
	NC_000913.3	1675053	51.556	4641652	TTTTGCACA	1
	NC_000913.3	1686791	51.8088	4641652	TCATCCACA	1
	NC_000913.3	1696391	52.0157	4641652	TTTTGCACA	1
	NC_000913.3	1703649	52.172	4641652	CTATCCACA	-1
	NC_000913.3	1710861	52.3274	4641652	TTTTCCACA	-1
	NC_000913.3	1711353	52.338	4641652	TTTTCCACA	1
	NC_000913.3	1727823	52.6928	4641652	TTATCCTCA	-1
	NC_000913.3	1737592	52.9033	4641652	TTTTACACA	1
	NC_000913.3	1739499	52.9444	4641652	TTATCCACT	1
	NC_000913.3	1741059	52.978	4641652	TTCTTCACA	-1
	NC_000913.3	1741531	52.9882	4641652	TTTTTCACA	-1
	NC_000913.3	1741889	52.9959	4641652	TTTTTCACA	-1
	NC_000913.3	1749251	53.1545	4641652	TTATCCTCA	1
	NC_000913.3	1755291	53.2846	4641652	TTATCCTCA	1
	NC_000913.3	1770972	53.6224	4641652	TTTTCCACA	1
	NC_000913.3	1773916	53.6859	4641652	TTATCCACT	-1
	NC_000913.3	1778729	53.7896	4641652	TTATTCAGA	1
	NC_000913.3	1784090	53.9051	4641652	TTATGCACA	1
	NC_000913.3	1797241	54.1884	4641652	TCATCCACA	1
	NC_000913.3	1808663	54.4345	4641652	TTATCCTCA	-1
	NC_000913.3	1832177	54.941	4641652	TTATTCACC	-1
	NC_000913.3	1832406	54.946	4641652	TTATTCAGA	-1
	NC_000913.3	1835750	55.018	4641652	ATATCCACA	-1
	NC_000913.3	1838857	55.085	4641652	TTTTCCACA	-1
	NC_000913.3	1840969	55.1305	4641652	TTATGCACA	-1
	NC_000913.3	1845529	55.2287	4641652	TTTTTCACA	1
	NC_000913.3	1848699	55.297	4641652	TTATTCACA	1
	NC_000913.3	1865693	55.6631	4641652	TTATGCACA	1
	NC_000913.3	1883916	56.0557	4641652	TTATTCACC	1
	NC_000913.3	1902874	56.4641	4641652	TTATTCACC	-1
	NC_000913.3	1907709	56.5683	4641652	TTTTGCACA	1
	NC_000913.3	1910249	56.623	4641652	TTATTCACC	1
	NC_000913.3	1910670	56.6321	4641652	CTATCCACA	1
	NC_000913.3	1920429	56.8423	4641652	TTCTTCACA	-1
	NC_000913.3	1923792	56.9148	4641652	TCATCCACA	1
	NC_000913.3	1925927	56.9608	4641652	TTTTTCACA	1
	NC_000913.3	1927575	56.9963	4641652	CTATCCACA	1
	NC_000913.3	1935715	57.1717	4641652	TTATTCACA	1
	NC_000913.3	1948375	57.4444	4641652	TTTTTCACA	-1
	NC_000913.3	1948765	57.4528	4641652	TTCTTCACA	1
	NC_000913.3	1954726	57.5812	4641652	TTTTACACA	1
	NC_000913.3	1967399	57.8543	4641652	TCATCCACA	1
	NC_000913.3	1969686	57.9035	4641652	TTATTCACC	1
	NC_000913.3	1986515	58.2661	4641652	TTTTCCACA	-1
	NC_000913.3	2002605	58.6128	4641652	TCATTCACA	1
	NC_000913.3	2010712	58.7874	4641652	TTTTGCACA	-1
	NC_000913.3	2011861	58.8122	4641652	ATATCCACA	1
	NC_000913.3	2014861	58.8768	4641652	TTATCCACT	-1
	NC_000913.3	2016382	58.9096	4641652	TCATCCACA	-1
	NC_000913.3	2018624	58.9579	4641652	TCATCCACA	-1
	NC_000913.3	2033476	59.2778	4641652	TTTTCCACA	1
	NC_000913.3	2033991	59.2889	4641652	TTATCCAAA	-1
	NC_000913.3	2038930	59.3953	4641652	TCATTCACA	1
	NC_000913.3	2048470	59.6009	4641652	TTATTCACC	-1
	NC_000913.3	2055686	59.7563	4641652	TCATCCACA	-1
	NC_000913.3	2058223	59.811	4641652	TTTTTCACA	1
	NC_000913.3	2070727	60.0804	4641652	TCATCCACA	-1
	NC_000913.3	2071509	60.0972	4641652	TTATTCACC	1
	NC_000913.3	2075609	60.1856	4641652	TCATTCACA	1
	NC_000913.3	2090580	60.5081	4641652	TTATCCTCA	1
	NC_000913.3	2123471	61.2167	4641652	TTTTTCACA	1
	NC_000913.3	2123830	61.2244	4641652	TTTTTCACA	1
	NC_000913.3	2130171	61.361	4641652	TTATTCAGA	1
	NC_000913.3	2130463	61.3673	4641652	TTATCCTCA	-1
	NC_000913.3	2136701	61.5017	4641652	TTATTCACC	1
	NC_000913.3	2137471	61.5183	4641652	TTTTTCACA	1
	NC_000913.3	2139777	61.568	4641652	TTCTTCACA	1
	NC_000913.3	2147575	61.736	4641652	TTATTCAGA	1
	NC_000913.3	2157924	61.959	4641652	TTATTCACC	1
	NC_000913.3	2160157	62.0071	4641652	TTATCCACT	-1
	NC_000913.3	2167677	62.1691	4641652	TTATTCAGA	1
	NC_000913.3	2168241	62.1812	4641652	TTATGCACA	1
	NC_000913.3	2171791	62.2577	4641652	TTTTGCACA	1
	NC_000913.3	2174735	62.3211	4641652	TTTTCCACA	1
	NC_000913.3	2190285	62.6561	4641652	TTTTCCACA	1
	NC_000913.3	2193845	62.7328	4641652	TTCTTCACA	1
	NC_000913.3	2198467	62.8324	4641652	CTATCCACA	1
	NC_000913.3	2202155	62.9119	4641652	TTTTTCACA	1
	NC_000913.3	2208327	63.0448	4641652	TTTTGCACA	1
	NC_000913.3	2211732	63.1182	4641652	TTTTTCACA	1
	NC_000913.3	2219308	63.2814	4641652	TTATTCACC	1
	NC_000913.3	2222246	63.3447	4641652	TTCTTCACA	1
	NC_000913.3	2225248	63.4094	4641652	TTATCCACT	-1
	NC_000913.3	2227010	63.4473	4641652	TTATTCACC	1
	NC_000913.3	2251004	63.9643	4641652	TTTTTCACA	-1
	NC_000913.3	2258896	64.1343	4641652	TTATTCAGA	-1
	NC_000913.3	2269604	64.365	4641652	TTATCCTCA	-1
	NC_000913.3	2269829	64.3698	4641652	TTATCCTCA	1
	NC_000913.3	2286178	64.7221	4641652	TTTTCCACA	-1
	NC_000913.3	2290531	64.8158	4641652	TCATCCACA	-1
	NC_000913.3	2296310	64.9403	4641652	TTTTCCACA	1
	NC_000913.3	2300505	65.0307	4641652	TTATTCACC	-1
	NC_000913.3	2303999	65.106	4641652	TTATCCACA	1
	NC_000913.3	2311540	65.2685	4641652	TTATCCTCA	1
	NC_000913.3	2317887	65.4052	4641652	TTTTTCACA	1
	NC_000913.3	2321891	65.4915	4641652	TCATCCACA	-1
	NC_000913.3	2328006	65.6232	4641652	TTTTTCACA	-1
	NC_000913.3	2331358	65.6954	4641652	TTATCCACA	1
	NC_000913.3	2333812	65.7483	4641652	TTATCCACT	-1
	NC_000913.3	2339505	65.8709	4641652	TTATTCACA	1
	NC_000913.3	2340126	65.8843	4641652	TTCTTCACA	-1
	NC_000913.3	2344702	65.9829	4641652	TTATCCACA	1
	NC_000913.3	2348279	66.06	4641652	TTATTCAGA	-1
	NC_000913.3	2361690	66.3489	4641652	TCATCCACA	-1
	NC_000913.3	2364608	66.4118	4641652	TTTTACACA	-1
	NC_000913.3	2365057	66.4214	4641652	TTTTCCACA	1
	NC_000913.3	2369402	66.515	4641652	TTATTCACC	-1
	NC_000913.3	2380872	66.7622	4641652	TTTTTCACA	1
	NC_000913.3	2394745	67.061	4641652	TTATTCACA	-1
	NC_000913.3	2405248	67.2873	4641652	TTCTTCACA	1
	NC_000913.3	2418680	67.5767	4641652	TCATCCACA	1
	NC_000913.3	2434044	67.9077	4641652	TTATCCAAA	-1
	NC_000913.3	2440278	68.042	4641652	TTTTTCACA	-1
	NC_000913.3	2460978	68.488	4641652	ATATCCACA	-1
	NC_000913.3	2464251	68.5585	4641652	TTATTCAGA	1
	NC_000913.3	2466507	68.6071	4641652	TTATCCACT	-1
	NC_000913.3	2467758	68.634	4641652	TTATACACA	-1
	NC_000913.3	2468873	68.6581	4641652	TTTTCCACA	1
	NC_000913.3	2478539	68.8663	4641652	TTATTCACC	1
	NC_000913.3	2490896	69.1325	4641652	ATATCCACA	-1
	NC_000913.3	2498654	69.2997	4641652	TTATTCAGA	1
	NC_000913.3	2502068	69.3732	4641652	TTATTCACC	1
	NC_000913.3	2518984	69.7376	4641652	TTATTCAGA	1
	NC_000913.3	2531471	70.0067	4641652	TCATTCACA	1
	NC_000913.3	2544357	70.2843	4641652	TTATTCACC	1
	NC_000913.3	2555090	70.5155	4641652	TTATCCACT	1
	NC_000913.3	2558713	70.5936	4641652	TTTTTCACA	1
	NC_000913.3	2563711	70.7013	4641652	TTTTTCACA	-1
	NC_000913.3	2566279	70.7566	4641652	TCATCCACA	1
	NC_000913.3	2570371	70.8447	4641652	TAATACACA	1
	NC_000913.3	2571767	70.8748	4641652	TTTTCCACA	-1
	NC_000913.3	2575816	70.962	4641652	TTTTTCACA	-1
	NC_000913.3	2579141	71.0337	4641652	TTTTGCACA	1
	NC_000913.3	2587349	71.2105	4641652	TTTTTCACA	1
	NC_000913.3	2589861	71.2646	4641652	TCATTCACA	-1
	NC_000913.3	2604003	71.5693	4641652	ATATCCACA	1
	NC_000913.3	2610403	71.7072	4641652	TTCTTCACA	-1
	NC_000913.3	2614465	71.7947	4641652	TCATCCACA	-1
	NC_000913.3	2622760	71.9734	4641652	TTATCCACT	1
	NC_000913.3	2624395	72.0086	4641652	TTATGCACA	1
	NC_000913.3	2629773	72.1245	4641652	TTATACACA	-1
	NC_000913.3	2633807	72.2114	4641652	TTTTTCACA	1
	NC_000913.3	2633856	72.2125	4641652	TTATCCACA	-1
	NC_000913.3	2636391	72.2671	4641652	TTATTCACC	1
	NC_000913.3	2653845	72.6431	4641652	TTATCCACT	1
	NC_000913.3	2656951	72.71	4641652	TTTTTCACA	1
	NC_000913.3	2659099	72.7563	4641652	TTTTTCACA	1
	NC_000913.3	2665266	72.8892	4641652	TCATTCACA	1
	NC_000913.3	2665556	72.8954	4641652	TCATCCACA	-1
	NC_000913.3	2673301	73.0623	4641652	TAATACACA	-1
	NC_000913.3	2676880	73.1394	4641652	TCATCCACA	1
	NC_000913.3	2679499	73.1958	4641652	TTATTCACC	-1
	NC_000913.3	2680068	73.2081	4641652	TTATCCTCA	-1
	NC_000913.3	2688268	73.3847	4641652	CTATCCACA	-1
	NC_000913.3	2703869	73.7208	4641652	TCATCCACA	1
	NC_000913.3	2731333	74.3125	4641652	TTATGCACA	-1
	NC_000913.3	2740394	74.5077	4641652	TTTTTCACA	1
	NC_000913.3	2742112	74.5447	4641652	TCATTCACA	1
	NC_000913.3	2742280	74.5484	4641652	TCATCCACA	1
	NC_000913.3	2746197	74.6327	4641652	TTATTCACA	-1
	NC_000913.3	2754639	74.8146	4641652	TTATCCTCA	-1
	NC_000913.3	2756505	74.8548	4641652	TTCTTCACA	-1
	NC_000913.3	2758686	74.9018	4641652	TTATCCAAA	1
	NC_000913.3	2761453	74.9614	4641652	TCATCCACA	1
	NC_000913.3	2762032	74.9739	4641652	TTCTTCACA	1
	NC_000913.3	2764879	75.0352	4641652	TTTTGCACA	-1
	NC_000913.3	2766329	75.0665	4641652	TTTTCCACA	-1
	NC_000913.3	2768765	75.1189	4641652	TTATCCTCA	-1
	NC_000913.3	2774996	75.2532	4641652	TCATTCACA	-1
	NC_000913.3	2775772	75.2699	4641652	ATATCCACA	1
	NC_000913.3	2776042	75.2757	4641652	TTATCCACT	-1
	NC_000913.3	2783549	75.4375	4641652	TTCTTCACA	-1
	NC_000913.3	2784319	75.454	4641652	TCATTCACA	1
	NC_000913.3	2790930	75.5965	4641652	TTTTGCACA	-1
	NC_000913.3	2805080	75.9013	4641652	ATATCCACA	-1
	NC_000913.3	2828142	76.3982	4641652	TTATTCAGA	1
	NC_000913.3	2840865	76.6723	4641652	TTATCCTCA	1
	NC_000913.3	2850574	76.8814	4641652	TTATTCACC	1
	NC_000913.3	2853869	76.9524	4641652	TTATTCAGA	1
	NC_000913.3	2859364	77.0708	4641652	TTATGCACA	1
	NC_000913.3	2860813	77.102	4641652	TTATTCACA	-1
	NC_000913.3	2861964	77.1268	4641652	TTATTCACC	1
	NC_000913.3	2863209	77.1537	4641652	TTATGCACA	1
	NC_000913.3	2867345	77.2428	4641652	TTATTCACC	-1
	NC_000913.3	2872290	77.3493	4641652	TTTTGCACA	-1
	NC_000913.3	2884939	77.6218	4641652	TTTTTCACA	1
	NC_000913.3	2894170	77.8207	4641652	TTATCCAAA	-1
	NC_000913.3	2898134	77.9061	4641652	TTCTTCACA	1
	NC_000913.3	2905432	78.0633	4641652	TTATCCACT	-1
	NC_000913.3	2920249	78.3825	4641652	TTTTCCACA	1
	NC_000913.3	2922062	78.4216	4641652	TTTTCCACA	1
	NC_000913.3	2923473	78.452	4641652	TTATCCACT	-1
	NC_000913.3	2928847	78.5678	4641652	TCATCCACA	-1
	NC_000913.3	2931163	78.6177	4641652	TTATGCACA	1
	NC_000913.3	2937904	78.7629	4641652	TCATCCACA	1
	NC_000913.3	2947267	78.9646	4641652	TTTTGCACA	1
	NC_000913.3	2956719	79.1682	4641652	TTTTGCACA	1
	NC_000913.3	2965394	79.3551	4641652	TTATCCTCA	-1
	NC_000913.3	2969134	79.4357	4641652	TTATTCACC	1
	NC_000913.3	2969148	79.436	4641652	CTATCCACA	-1
	NC_000913.3	2969160	79.4363	4641652	TTCTTCACA	-1
	NC_000913.3	2969201	79.4371	4641652	TTATTCAGA	-1
	NC_000913.3	2969345	79.4403	4641652	TTATCCACA	1
	NC_000913.3	2969440	79.4423	4641652	TTTTTCACA	1
	NC_000913.3	2969464	79.4428	4641652	TTATCCACA	-1
	NC_000913.3	2969591	79.4456	4641652	TTTTCCACA	-1
	NC_000913.3	2969906	79.4523	4641652	CTATCCACA	-1
	NC_000913.3	2971257	79.4814	4641652	TTATCCTCA	-1
	NC_000913.3	2982983	79.7341	4641652	TTATTCACC	1
	NC_000913.3	2983469	79.7445	4641652	TTTTCCACA	-1
	NC_000913.3	2994681	79.9861	4641652	TTTTTCACA	1
	NC_000913.3	2995467	80.003	4641652	TTATCCACA	1
	NC_000913.3	3002600	80.1567	4641652	TTATCCTCA	-1
	NC_000913.3	3005193	80.2126	4641652	TTTTGCACA	1
	NC_000913.3	3007682	80.2662	4641652	TTCTTCACA	-1
	NC_000913.3	3007776	80.2682	4641652	TTTTTCACA	-1
	NC_000913.3	3009495	80.3052	4641652	TTCTTCACA	1
	NC_000913.3	3011043	80.3386	4641652	TTTTCCACA	-1
	NC_000913.3	3015364	80.4317	4641652	TTATTCACA	1
	NC_000913.3	3015899	80.4432	4641652	TCATTCACA	1
	NC_000913.3	3019016	80.5104	4641652	TTATTCAGA	-1
	NC_000913.3	3020428	80.5408	4641652	TTATGCACA	1
	NC_000913.3	3025332	80.6464	4641652	TTATTCAGA	1
	NC_000913.3	3033399	80.8202	4641652	TTTTCCACA	-1
	NC_000913.3	3044998	81.0701	4641652	TTATTCACA	-1
	NC_000913.3	3052390	81.2294	4641652	TTATTCACC	-1
	NC_000913.3	3080902	81.8436	4641652	TTTTGCACA	1
	NC_000913.3	3082328	81.8744	4641652	TTTTTCACA	-1
	NC_000913.3	3084864	81.929	4641652	TTCTTCACA	1
	NC_000913.3	3093457	82.1141	4641652	ATATCCACA	-1
	NC_000913.3	3094274	82.1317	4641652	TTATCCACT	1
	NC_000913.3	3102892	82.3174	4641652	TTATCCAAA	1
	NC_000913.3	3105552	82.3747	4641652	TTATCCACA	1
	NC_000913.3	3109856	82.4674	4641652	TTATTCAGA	1
	NC_000913.3	3112813	82.5311	4641652	TTATTCACC	1
	NC_000913.3	3123740	82.7665	4641652	TCATCCACA	1
	NC_000913.3	3133614	82.9793	4641652	TTTTACACA	1
	NC_000913.3	3134471	82.9977	4641652	TTATCCTCA	1
	NC_000913.3	3137201	83.0565	4641652	TTTTCCACA	1
	NC_000913.3	3149930	83.3308	4641652	TTTTTCACA	-1
	NC_000913.3	3159933	83.5463	4641652	TTATTCAGA	-1
	NC_000913.3	3162127	83.5936	4641652	TCATCCACA	1
	NC_000913.3	3175259	83.8765	4641652	TCATCCACA	1
	NC_000913.3	3181556	84.0121	4641652	TTATCCACA	1
	NC_000913.3	3189534	84.184	4641652	ATATCCACA	-1
	NC_000913.3	3202809	84.47	4641652	TCATCCACA	1
	NC_000913.3	3204644	84.5095	4641652	TTATCCACA	1
	NC_000913.3	3212555	84.68	4641652	TTATTCAGA	1
	NC_000913.3	3235268	85.1693	4641652	CTATCCACA	-1
	NC_000913.3	3238417	85.2372	4641652	TTTTTCACA	-1
	NC_000913.3	3249114	85.4676	4641652	TTATTCAGA	-1
	NC_000913.3	3259647	85.6945	4641652	ATATCCACA	1
	NC_000913.3	3268264	85.8802	4641652	TTTTGCACA	-1
	NC_000913.3	3268765	85.891	4641652	ATATCCACA	1
	NC_000913.3	3277341	86.0757	4641652	TTTTCCACA	1
	NC_000913.3	3291376	86.3781	4641652	ATATCCACA	1
	NC_000913.3	3295228	86.4611	4641652	TTATTCACC	-1
	NC_000913.3	3300887	86.583	4641652	TTTTTCACA	1
	NC_000913.3	3310516	86.7905	4641652	TTATTCAGA	-1
	NC_000913.3	3318427	86.9609	4641652	TCATTCACA	-1
	NC_000913.3	3328110	87.1695	4641652	TTTTACACA	-1
	NC_000913.3	3329234	87.1937	4641652	TTTTCCACA	-1
	NC_000913.3	3332374	87.2614	4641652	TTATCCTCA	-1
	NC_000913.3	3333932	87.2949	4641652	TTATCCACA	1
	NC_000913.3	3333966	87.2957	4641652	TCATCCACA	-1
	NC_000913.3	3361017	87.8785	4641652	TTATTCACA	1
	NC_000913.3	3385280	88.4012	4641652	TCATTCACA	1
	NC_000913.3	3387410	88.4471	4641652	TTATTCAGA	-1
	NC_000913.3	3392756	88.5622	4641652	TTATGCACA	-1
	NC_000913.3	3401811	88.7573	4641652	TTTTTCACA	1
	NC_000913.3	3404742	88.8205	4641652	TTATTCACC	-1
	NC_000913.3	3411407	88.9641	4641652	TCATTCACA	-1
	NC_000913.3	3429073	89.3447	4641652	TTTTGCACA	1
	NC_000913.3	3429267	89.3488	4641652	TTTTCCACA	1
	NC_000913.3	3432658	89.4219	4641652	TTATTCACC	-1
	NC_000913.3	3454218	89.8864	4641652	TTTTCCACA	1
	NC_000913.3	3458714	89.9832	4641652	ATATCCACA	1
	NC_000913.3	3459222	89.9942	4641652	ATATCCACA	-1
	NC_000913.3	3459675	90.0039	4641652	TCATCCACA	-1
	NC_000913.3	3462112	90.0564	4641652	CTATCCACA	-1
	NC_000913.3	3467697	90.1768	4641652	TTCTTCACA	1
	NC_000913.3	3479567	90.4325	4641652	TTCTTCACA	-1
	NC_000913.3	3486207	90.5756	4641652	TTATTCACC	1
	NC_000913.3	3492133	90.7032	4641652	TTTTGCACA	1
	NC_000913.3	3493844	90.7401	4641652	TTTTGCACA	1
	NC_000913.3	3494118	90.746	4641652	TTCTTCACA	-1
	NC_000913.3	3507607	91.0366	4641652	TCATTCACA	-1
	NC_000913.3	3509996	91.0881	4641652	TCATCCACA	1
	NC_000913.3	3511116	91.1122	4641652	TTCTTCACA	1
	NC_000913.3	3512090	91.1332	4641652	ATATCCACA	1
	NC_000913.3	3512455	91.141	4641652	TTATCCTCA	-1
	NC_000913.3	3513895	91.1721	4641652	TTTTGCACA	1
	NC_000913.3	3518559	91.2725	4641652	TTATTCACA	-1
	NC_000913.3	3532638	91.5759	4641652	TTTTCCACA	1
	NC_000913.3	3538506	91.7023	4641652	TTTTTCACA	-1
	NC_000913.3	3543103	91.8013	4641652	TAATACACA	1
	NC_000913.3	3545456	91.852	4641652	TCATCCACA	-1
	NC_000913.3	3546394	91.8722	4641652	TCATTCACA	1
	NC_000913.3	3553060	92.0158	4641652	TTTTCCACA	1
	NC_000913.3	3553860	92.0331	4641652	TTATCCAAA	-1
	NC_000913.3	3557222	92.1055	4641652	TTTTGCACA	1
	NC_000913.3	3561370	92.1949	4641652	TTATCCTCA	-1
	NC_000913.3	3562893	92.2277	4641652	TTATACACA	-1
	NC_000913.3	3567518	92.3273	4641652	TTATGCACA	-1
	NC_000913.3	3575647	92.5025	4641652	TCATCCACA	-1
	NC_000913.3	3591120	92.8358	4641652	TCATCCACA	1
	NC_000913.3	3600889	93.0463	4641652	TTATCCACA	1
	NC_000913.3	3600913	93.0468	4641652	TTATTCACA	-1
	NC_000913.3	3612822	93.3034	4641652	TTTTACACA	-1
	NC_000913.3	3627784	93.6257	4641652	TTTTCCACA	1
	NC_000913.3	3632414	93.7254	4641652	TTTTCCACA	1
	NC_000913.3	3632680	93.7312	4641652	TTTTGCACA	1
	NC_000913.3	3651124	94.1285	4641652	TTTTACACA	1
	NC_000913.3	3654583	94.2031	4641652	TAATACACA	1
	NC_000913.3	3658709	94.2919	4641652	TTTTTCACA	1
	NC_000913.3	3663008	94.3846	4641652	TTATCCTCA	1
	NC_000913.3	3664727	94.4216	4641652	TTATCCACA	1
	NC_000913.3	3665156	94.4308	4641652	ATATCCACA	1
	NC_000913.3	3667854	94.489	4641652	TCATCCACA	1
	NC_000913.3	3673125	94.6025	4641652	TTATTCAGA	1
	NC_000913.3	3674611	94.6345	4641652	TTATCCACT	1
	NC_000913.3	3689740	94.9605	4641652	TTATCCTCA	1
	NC_000913.3	3691975	95.0086	4641652	TTCTTCACA	1
	NC_000913.3	3712148	95.4432	4641652	TTATTCACC	1
	NC_000913.3	3716108	95.5286	4641652	TTATTCACC	-1
	NC_000913.3	3716862	95.5448	4641652	TTATCCTCA	1
	NC_000913.3	3719772	95.6075	4641652	TTATCCACT	1
	NC_000913.3	3720370	95.6204	4641652	TTCTTCACA	-1
	NC_000913.3	3730491	95.8384	4641652	TTTTCCACA	-1
	NC_000913.3	3731270	95.8552	4641652	TTTTTCACA	-1
	NC_000913.3	3732056	95.8721	4641652	TTATTCACA	-1
	NC_000913.3	3737217	95.9833	4641652	TTTTTCACA	1
	NC_000913.3	3744653	96.1435	4641652	TTATTCACC	1
	NC_000913.3	3752318	96.3087	4641652	TTATCCAAA	1
	NC_000913.3	3757669	96.4239	4641652	TTTTGCACA	1
	NC_000913.3	3766707	96.6187	4641652	TTATTCACC	1
	NC_000913.3	3772061	96.734	4641652	TTTTACACA	1
	NC_000913.3	3772666	96.747	4641652	TTATTCACC	-1
	NC_000913.3	3777324	96.8474	4641652	TTTTACACA	1
	NC_000913.3	3779625	96.897	4641652	TTTTTCACA	1
	NC_000913.3	3782547	96.9599	4641652	TTCTTCACA	1
	NC_000913.3	3790276	97.1264	4641652	TTATCCTCA	1
	NC_000913.3	3791327	97.1491	4641652	TTATCCAAA	-1
	NC_000913.3	3798006	97.293	4641652	TTTTCCACA	1
	NC_000913.3	3808285	97.5144	4641652	TTATACACA	1
	NC_000913.3	3813245	97.6213	4641652	ATATCCACA	-1
	NC_000913.3	3817854	97.7206	4641652	TTATTCAGA	1
	NC_000913.3	3821927	97.8083	4641652	TCATTCACA	-1
	NC_000913.3	3845617	98.3187	4641652	TTATTCAGA	1
	NC_000913.3	3852279	98.4622	4641652	CTATCCACA	1
	NC_000913.3	3853577	98.4902	4641652	TTATCCTCA	1
	NC_000913.3	3856487	98.5529	4641652	TTATCCACT	1
	NC_000913.3	3869689	98.8373	4641652	TCATCCACA	-1
	NC_000913.3	3872012	98.8874	4641652	TTTTTCACA	1
	NC_000913.3	3872548	98.8989	4641652	TTCTTCACA	1
	NC_000913.3	3882972	99.1235	4641652	TTTTCCACA	-1
	NC_000913.3	3883938	99.1443	4641652	TTATCCACA	1
	NC_000913.3	3887599	99.2232	4641652	ATATCCACA	1
	NC_000913.3	3897439	99.4352	4641652	TTCTTCACA	1
	NC_000913.3	3902442	99.5429	4641652	TCATTCACA	-1
	NC_000913.3	3902496	99.5441	4641652	ATATCCACA	1
	NC_000913.3	3904856	99.595	4641652	TTCTTCACA	-1
	NC_000913.3	3916008	99.8352	4641652	TTTTCCACA	1
	NC_000913.3	3920108	99.9235	4641652	TTATTCACC	-1
	NC_000913.3	3921315	99.9495	4641652	TTTTCCACA	-1
	NC_000913.3	3922576	99.9767	4641652	TTATTCACC	-1
	NC_000913.3	3925800	0.0461689	4641652	TTATCCACA	-1
	NC_000913.3	3925855	0.0473538	4641652	TCATTCACA	-1
	NC_000913.3	3925906	0.0484526	4641652	TTATACACA	1
	NC_000913.3	3925941	0.0492066	4641652	TTATCCAAA	-1
	NC_000913.3	3925980	0.0500468	4641652	TTATCCACA	1
	NC_000913.3	3926514	0.0615514	4641652	TTTTCCACA	-1
	NC_000913.3	3927304	0.0785712	4641652	TTTTTCACA	-1
	NC_000913.3	3932291	0.186011	4641652	TTATTCACA	1
	NC_000913.3	3940693	0.367024	4641652	TTATCCAAA	-1
	NC_000913.3	3941622	0.387039	4641652	TTATGCACA	1
	NC_000913.3	3949992	0.567363	4641652	TTATGCACA	-1
	NC_000913.3	3954520	0.664914	4641652	TTTTTCACA	-1
	NC_000913.3	3965773	0.907349	4641652	TTATTCACC	1
	NC_000913.3	3967816	0.951364	4641652	TTTTGCACA	1
	NC_000913.3	3967855	0.952204	4641652	TTATTCAGA	-1
	NC_000913.3	3968013	0.955608	4641652	TTATCCACT	-1
	NC_000913.3	3968657	0.969482	4641652	TTATCCACA	-1
	NC_000913.3	3970914	1.01811	4641652	TTTTTCACA	-1
	NC_000913.3	3974831	1.1025	4641652	TTATGCACA	1
	NC_000913.3	3997295	1.58646	4641652	TTTTGCACA	-1
	NC_000913.3	4005061	1.75377	4641652	TTATTCAGA	-1
	NC_000913.3	4009279	1.84464	4641652	TCATCCACA	-1
	NC_000913.3	4015094	1.96992	4641652	TTATCCAAA	1
	NC_000913.3	4016519	2.00062	4641652	TTTTCCACA	-1
	NC_000913.3	4024354	2.16942	4641652	TTCTTCACA	1
	NC_000913.3	4035345	2.40621	4641652	TTATGCACA	1
	NC_000913.3	4043608	2.58423	4641652	TTCTTCACA	-1
	NC_000913.3	4045329	2.62131	4641652	TCATCCACA	1
	NC_000913.3	4046692	2.65067	4641652	CTATCCACA	1
	NC_000913.3	4046821	2.65345	4641652	TTATGCACA	1
	NC_000913.3	4046833	2.65371	4641652	TTATCCACA	1
	NC_000913.3	4047459	2.6672	4641652	TTATTCACC	-1
	NC_000913.3	4052394	2.77352	4641652	TTATTCAGA	-1
	NC_000913.3	4053294	2.79291	4641652	TCATCCACA	-1
	NC_000913.3	4058261	2.89992	4641652	TTATCCAAA	-1
	NC_000913.3	4064461	3.03349	4641652	TTTTACACA	-1
	NC_000913.3	4071761	3.19076	4641652	TTATCCTCA	1
	NC_000913.3	4082778	3.42811	4641652	TTTTCCACA	1
	NC_000913.3	4087391	3.52749	4641652	TTTTTCACA	-1
	NC_000913.3	4088269	3.54641	4641652	TTATTCACC	1
	NC_000913.3	4090350	3.59124	4641652	TTATTCACC	1
	NC_000913.3	4092453	3.63655	4641652	TTATTCACA	-1
	NC_000913.3	4096102	3.71516	4641652	TCATCCACA	1
	NC_000913.3	4097284	3.74063	4641652	CTATCCACA	1
	NC_000913.3	4099753	3.79382	4641652	TCATTCACA	-1
	NC_000913.3	4100529	3.81054	4641652	TTATCCTCA	1
	NC_000913.3	4106385	3.9367	4641652	TTATCCTCA	1
	NC_000913.3	4107198	3.95422	4641652	TTATTCAGA	1
	NC_000913.3	4107401	3.95859	4641652	TTATACACA	-1
	NC_000913.3	4109727	4.0087	4641652	TTATTCACC	1
	NC_000913.3	4113348	4.08671	4641652	TTATTCACC	-1
	NC_000913.3	4141265	4.68816	4641652	ATATCCACA	1
	NC_000913.3	4142441	4.71349	4641652	TTATCCACT	1
	NC_000913.3	4148087	4.83513	4641652	TTTTCCACA	-1
	NC_000913.3	4161039	5.11417	4641652	TCATTCACA	1
	NC_000913.3	4166473	5.23124	4641652	TTATGCACA	1
	NC_000913.3	4174391	5.40183	4641652	TTATCCACA	-1
	NC_000913.3	4179386	5.50944	4641652	TCATCCACA	1
	NC_000913.3	4187084	5.67529	4641652	TCATCCACA	-1
	NC_000913.3	4192564	5.79335	4641652	TTCTTCACA	-1
	NC_000913.3	4197860	5.90744	4641652	TTTTGCACA	-1
	NC_000913.3	4207741	6.12032	4641652	TTATCCACA	-1
	NC_000913.3	4215298	6.28313	4641652	TTATTCACC	-1
	NC_000913.3	4221486	6.41644	4641652	TCATCCACA	1
	NC_000913.3	4224023	6.4711	4641652	CTATCCACA	1
	NC_000913.3	4230718	6.61534	4641652	TTATTCACC	-1
	NC_000913.3	4238130	6.77502	4641652	TTTTTCACA	-1
	NC_000913.3	4239144	6.79687	4641652	TTATTCACA	-1
	NC_000913.3	4242384	6.86667	4641652	TTATCCAAA	1
	NC_000913.3	4247935	6.98626	4641652	TTTTTCACA	-1
	NC_000913.3	4251487	7.06279	4641652	TTATTCAGA	1
	NC_000913.3	4256996	7.18147	4641652	TTATCCAAA	-1
	NC_000913.3	4259132	7.22749	4641652	TTATTCAGA	-1
	NC_000913.3	4259205	7.22906	4641652	TCATTCACA	1
	NC_000913.3	4259770	7.24124	4641652	TTATGCACA	1
	NC_000913.3	4263932	7.3309	4641652	TTATGCACA	1
	NC_000913.3	4270872	7.48042	4641652	TTATTCAGA	-1
	NC_000913.3	4274090	7.54975	4641652	TTATTCAGA	1
	NC_000913.3	4281837	7.71665	4641652	TTATCCTCA	1
	NC_000913.3	4282623	7.73358	4641652	TTTTTCACA	-1
	NC_000913.3	4296754	8.03802	4641652	TTATCCAAA	-1
	NC_000913.3	4296862	8.04035	4641652	CTATCCACA	-1
	NC_000913.3	4307351	8.26632	4641652	TCATCCACA	1
	NC_000913.3	4311763	8.36138	4641652	TTATCCTCA	-1
	NC_000913.3	4312662	8.38074	4641652	TTATTCACC	1
	NC_000913.3	4313474	8.39824	4641652	TTATCCACA	1
	NC_000913.3	4313836	8.40604	4641652	CTATCCACA	-1
	NC_000913.3	4313891	8.40722	4641652	TTATTCACC	1
	NC_000913.3	4322789	8.59892	4641652	TTATCCACA	-1
	NC_000913.3	4326405	8.67682	4641652	TTTTTCACA	1
	NC_000913.3	4326802	8.68538	4641652	TTATACACA	1
	NC_000913.3	4327496	8.70033	4641652	TTTTTCACA	1
	NC_000913.3	4333364	8.82675	4641652	ATATCCACA	-1
	NC_000913.3	4337714	8.92047	4641652	TTATTCAGA	1
	NC_000913.3	4347921	9.14037	4641652	TTATTCAGA	-1
	NC_000913.3	4356834	9.33239	4641652	ATATCCACA	-1
	NC_000913.3	4356914	9.33411	4641652	TTTTTCACA	1
	NC_000913.3	4363204	9.46962	4641652	TTATCCACT	-1
	NC_000913.3	4385237	9.9443	4641652	TCATCCACA	-1
	NC_000913.3	4387461	9.99222	4641652	TTATCCTCA	-1
	NC_000913.3	4387758	9.99862	4641652	TCATCCACA	1
	NC_000913.3	4392676	10.1046	4641652	ATATCCACA	1
	NC_000913.3	4392743	10.106	4641652	TTATCCACA	1
	NC_000913.3	4392905	10.1095	4641652	TTATTCACA	1
	NC_000913.3	4392917	10.1098	4641652	TCATCCACA	-1
	NC_000913.3	4393574	10.1239	4641652	TTATCCTCA	-1
	NC_000913.3	4439434	11.1119	4641652	TTATTCAGA	-1
	NC_000913.3	4446777	11.2701	4641652	ATATCCACA	-1
	NC_000913.3	4462686	11.6129	4641652	TTATCCACA	1
	NC_000913.3	4462763	11.6145	4641652	TTATCCACA	1
	NC_000913.3	4464653	11.6552	4641652	TTATCCAAA	-1
	NC_000913.3	4467781	11.7226	4641652	TTTTCCACA	-1
	NC_000913.3	4469815	11.7665	4641652	TTATTCAGA	1
	NC_000913.3	4470106	11.7727	4641652	TTATTCAGA	1
	NC_000913.3	4471018	11.7924	4641652	TTTTTCACA	1
	NC_000913.3	4472892	11.8327	4641652	TTATCCAAA	-1
	NC_000913.3	4473213	11.8397	4641652	TTATCCTCA	1
	NC_000913.3	4480763	12.0023	4641652	TTATCCACT	1
	NC_000913.3	4485668	12.108	4641652	TTATTCAGA	-1
	NC_000913.3	4493073	12.2675	4641652	TTATTCACC	1
	NC_000913.3	4503424	12.4905	4641652	TTATGCACA	-1
	NC_000913.3	4504962	12.5237	4641652	TTTTTCACA	-1
	NC_000913.3	4505550	12.5363	4641652	TTTTTCACA	-1
	NC_000913.3	4505585	12.5371	4641652	ATATCCACA	-1
	NC_000913.3	4510275	12.6381	4641652	TTATCCTCA	1
	NC_000913.3	4514458	12.7282	4641652	TTTTTCACA	1
	NC_000913.3	4534077	13.1509	4641652	TTTTGCACA	-1
	NC_000913.3	4538112	13.2379	4641652	TTATTCACA	1
	NC_000913.3	4539647	13.2709	4641652	TTTTTCACA	-1
	NC_000913.3	4546408	13.4166	4641652	ATATCCACA	-1
	NC_000913.3	4560828	13.7272	4641652	TTTTCCACA	-1
	NC_000913.3	4570361	13.9326	4641652	CTATCCACA	1
	NC_000913.3	4584254	14.2319	4641652	TTATTCACC	1
	NC_000913.3	4588537	14.3242	4641652	TTATTCAGA	-1
	NC_000913.3	4591516	14.3884	4641652	TTATTCACA	-1
	NC_000913.3	4591557	14.3893	4641652	TTATTCACA	-1
	NC_000913.3	4595430	14.4727	4641652	TTATTCACA	-1
	NC_000913.3	4596304	14.4915	4641652	TTTTTCACA	-1
	NC_000913.3	4602361	14.622	4641652	TCATCCACA	-1
	NC_000913.3	4604237	14.6625	4641652	TTATTCAGA	1
	NC_000913.3	4612311	14.8364	4641652	TTATCCAAA	1
	NC_000913.3	4616069	14.9174	4641652	TTTTTCACA	1
	NC_000913.3	4630731	15.2332	4641652	TTTTCCACA	-1
	NC_000913.3	4632573	15.2729	4641652	TTCTTCACA	-1
	NC_000913.3	4635666	15.3396	4641652	TTTTTCACA	-1

## Sheet: Figure 2B
	Figure 2A (Enrichment of DnaA boxes in E. coli strains and Salmonella enterica)
	The following table contains a list of all the matches to the DnaA boxes sequences found in all the analysed genomes.
	Accession identifier	Absolute position on genomic map (bp)	Relative position to oriC (centisomes)	Genome length (bp)	DnaA box sequence	Strand
	NC_002655.2	1285	13.4155	5528445	TTATTCAGA	-1
	NC_002655.2	5092	13.4844	5528445	TTCTTCACA	-1
	NC_002655.2	5249	13.4872	5528445	TTTTTCACA	-1
	NC_002655.2	7815	13.5337	5528445	TCATCCACA	-1
	NC_002655.2	15281	13.6687	5528445	TTCTTCACA	-1
	NC_002655.2	23444	13.8164	5528445	TTATACACA	1
	NC_002655.2	23761	13.8221	5528445	TAATACACA	1
	NC_002655.2	24052	13.8274	5528445	TTTTTCACA	1
	NC_002655.2	24988	13.8443	5528445	ATATCCACA	1
	NC_002655.2	25191	13.848	5528445	TTTTTCACA	1
	NC_002655.2	38589	14.0903	5528445	ATATCCACA	1
	NC_002655.2	45611	14.2173	5528445	TTATCCTCA	-1
	NC_002655.2	54415	14.3766	5528445	TTATCCTCA	1
	NC_002655.2	63399	14.5391	5528445	TTATTCAGA	1
	NC_002655.2	68400	14.6295	5528445	TTATCCTCA	1
	NC_002655.2	76070	14.7683	5528445	TTCTTCACA	-1
	NC_002655.2	80648	14.8511	5528445	TTATTCAGA	1
	NC_002655.2	88715	14.997	5528445	TCATCCACA	-1
	NC_002655.2	90198	15.0238	5528445	TTTTACACA	1
	NC_002655.2	91710	15.0512	5528445	TCATTCACA	1
	NC_002655.2	93995	15.0925	5528445	TTTTCCACA	-1
	NC_002655.2	108910	15.3623	5528445	TTTTCCACA	-1
	NC_002655.2	118154	15.5295	5528445	TTATGCACA	-1
	NC_002655.2	122854	15.6145	5528445	TCATCCACA	1
	NC_002655.2	143121	15.9811	5528445	TTTTGCACA	1
	NC_002655.2	146826	16.0481	5528445	TCATTCACA	-1
	NC_002655.2	155512	16.2052	5528445	TTATTCACC	1
	NC_002655.2	156826	16.229	5528445	TTCTTCACA	-1
	NC_002655.2	158676	16.2625	5528445	TTATTCAGA	1
	NC_002655.2	159582	16.2789	5528445	ATATCCACA	1
	NC_002655.2	165980	16.3946	5528445	TCATCCACA	-1
	NC_002655.2	166284	16.4001	5528445	TTATCCACT	-1
	NC_002655.2	171892	16.5015	5528445	TTATGCACA	1
	NC_002655.2	173179	16.5248	5528445	TTATTCAGA	-1
	NC_002655.2	186402	16.764	5528445	TTTTTCACA	-1
	NC_002655.2	191446	16.8552	5528445	ATATCCACA	-1
	NC_002655.2	198059	16.9748	5528445	TTATCCTCA	-1
	NC_002655.2	203824	17.0791	5528445	TTTTTCACA	-1
	NC_002655.2	207877	17.1524	5528445	TCATCCACA	-1
	NC_002655.2	217462	17.3258	5528445	TTTTCCACA	1
	NC_002655.2	236169	17.6642	5528445	TTTTTCACA	1
	NC_002655.2	253764	17.9825	5528445	TTATTCAGA	-1
	NC_002655.2	268334	18.246	5528445	TTCTTCACA	-1
	NC_002655.2	272598	18.3231	5528445	TTTTTCACA	1
	NC_002655.2	285254	18.5521	5528445	ATATCCACA	1
	NC_002655.2	288116	18.6038	5528445	TCATTCACA	-1
	NC_002655.2	288801	18.6162	5528445	ATATCCACA	-1
	NC_002655.2	290381	18.6448	5528445	TTATTCACA	-1
	NC_002655.2	290690	18.6504	5528445	TTATTCACC	1
	NC_002655.2	299393	18.8078	5528445	TTATTCACC	-1
	NC_002655.2	305403	18.9165	5528445	ATATCCACA	-1
	NC_002655.2	313254	19.0585	5528445	TTATACACA	1
	NC_002655.2	325510	19.2802	5528445	TTTTTCACA	1
	NC_002655.2	334851	19.4492	5528445	TTATCCTCA	-1
	NC_002655.2	343608	19.6076	5528445	ATATCCACA	1
	NC_002655.2	350031	19.7238	5528445	TTATTCACA	-1
	NC_002655.2	353636	19.789	5528445	TTATTCAGA	-1
	NC_002655.2	357295	19.8551	5528445	TTATCCTCA	-1
	NC_002655.2	362063	19.9414	5528445	TTATCCTCA	-1
	NC_002655.2	362784	19.9544	5528445	TTCTTCACA	1
	NC_002655.2	366143	20.0152	5528445	TTATGCACA	1
	NC_002655.2	367807	20.0453	5528445	TTTTTCACA	-1
	NC_002655.2	369907	20.0833	5528445	TTATTCACC	1
	NC_002655.2	371617	20.1142	5528445	TTTTCCACA	1
	NC_002655.2	372364	20.1277	5528445	TTTTTCACA	-1
	NC_002655.2	382437	20.3099	5528445	TTATTCACC	-1
	NC_002655.2	382725	20.3151	5528445	TTATCCACA	-1
	NC_002655.2	383719	20.3331	5528445	TTATTCAGA	-1
	NC_002655.2	386773	20.3884	5528445	TCATTCACA	-1
	NC_002655.2	387114	20.3945	5528445	TTTTTCACA	-1
	NC_002655.2	388132	20.4129	5528445	TTATTCACA	1
	NC_002655.2	390319	20.4525	5528445	TTATGCACA	1
	NC_002655.2	392106	20.4848	5528445	TTATCCACT	-1
	NC_002655.2	397159	20.5762	5528445	TTTTTCACA	1
	NC_002655.2	399070	20.6108	5528445	ATATCCACA	-1
	NC_002655.2	401421	20.6533	5528445	TTTTCCACA	-1
	NC_002655.2	414614	20.892	5528445	TTTTGCACA	-1
	NC_002655.2	424865	21.0774	5528445	TTTTCCACA	-1
	NC_002655.2	425802	21.0943	5528445	TTTTGCACA	1
	NC_002655.2	431770	21.2023	5528445	TTTTTCACA	-1
	NC_002655.2	449400	21.5212	5528445	TCATTCACA	-1
	NC_002655.2	455089	21.6241	5528445	TTATTCAGA	-1
	NC_002655.2	456372	21.6473	5528445	TAATACACA	1
	NC_002655.2	461145	21.7336	5528445	TTATCCAAA	-1
	NC_002655.2	469383	21.8826	5528445	TTATTCACA	-1
	NC_002655.2	473676	21.9603	5528445	TTATTCACC	-1
	NC_002655.2	486301	22.1886	5528445	TCATCCACA	-1
	NC_002655.2	487452	22.2095	5528445	TTATCCTCA	-1
	NC_002655.2	487791	22.2156	5528445	TTTTCCACA	1
	NC_002655.2	498707	22.413	5528445	TTATGCACA	1
	NC_002655.2	508387	22.5881	5528445	TTATCCTCA	1
	NC_002655.2	515150	22.7105	5528445	TTATTCAGA	-1
	NC_002655.2	520977	22.8159	5528445	TTTTTCACA	-1
	NC_002655.2	524745	22.884	5528445	TTATTCACC	-1
	NC_002655.2	534266	23.0562	5528445	CTATCCACA	1
	NC_002655.2	544728	23.2455	5528445	TTTTCCACA	-1
	NC_002655.2	545886	23.2664	5528445	TTATTCACC	-1
	NC_002655.2	548162	23.3076	5528445	TTCTTCACA	1
	NC_002655.2	559311	23.5093	5528445	TTATTCACC	-1
	NC_002655.2	567583	23.6589	5528445	TTTTGCACA	1
	NC_002655.2	581183	23.9049	5528445	TTATTCACC	-1
	NC_002655.2	602386	24.2884	5528445	TCATCCACA	-1
	NC_002655.2	608321	24.3958	5528445	TCATCCACA	-1
	NC_002655.2	616651	24.5465	5528445	TTTTTCACA	-1
	NC_002655.2	622319	24.649	5528445	TTATCCAAA	-1
	NC_002655.2	625854	24.7129	5528445	ATATCCACA	-1
	NC_002655.2	627611	24.7447	5528445	TTATTCACC	-1
	NC_002655.2	630116	24.79	5528445	TTATCCTCA	1
	NC_002655.2	637276	24.9195	5528445	ATATCCACA	-1
	NC_002655.2	643907	25.0395	5528445	TTATTCACC	1
	NC_002655.2	644006	25.0413	5528445	TTATGCACA	1
	NC_002655.2	649707	25.1444	5528445	TTCTTCACA	1
	NC_002655.2	663643	25.3965	5528445	TTATGCACA	1
	NC_002655.2	665476	25.4296	5528445	TTTTTCACA	-1
	NC_002655.2	675444	25.6099	5528445	TTATTCACA	1
	NC_002655.2	675626	25.6132	5528445	TTATTCACC	-1
	NC_002655.2	686101	25.8027	5528445	TTATTCAGA	1
	NC_002655.2	687461	25.8273	5528445	TTTTGCACA	1
	NC_002655.2	695071	25.9649	5528445	TAATACACA	-1
	NC_002655.2	697483	26.0086	5528445	TTATCCACT	1
	NC_002655.2	699406	26.0433	5528445	ATATCCACA	-1
	NC_002655.2	701311	26.0778	5528445	TTATCCACA	-1
	NC_002655.2	714247	26.3118	5528445	TTATCCTCA	-1
	NC_002655.2	717920	26.3782	5528445	TTATTCACA	-1
	NC_002655.2	727124	26.5447	5528445	TCATCCACA	1
	NC_002655.2	728079	26.562	5528445	TTATCCACT	-1
	NC_002655.2	746569	26.8964	5528445	CTATCCACA	1
	NC_002655.2	753802	27.0273	5528445	TTATGCACA	1
	NC_002655.2	755299	27.0544	5528445	TTATCCAAA	1
	NC_002655.2	759621	27.1325	5528445	TTTTGCACA	1
	NC_002655.2	760290	27.1446	5528445	TTATACACA	-1
	NC_002655.2	779249	27.4876	5528445	TTTTTCACA	-1
	NC_002655.2	781650	27.531	5528445	TCATCCACA	1
	NC_002655.2	783414	27.5629	5528445	TTATTCACC	1
	NC_002655.2	795255	27.7771	5528445	TTATTCAGA	-1
	NC_002655.2	799056	27.8458	5528445	TTCTTCACA	-1
	NC_002655.2	800465	27.8713	5528445	TTATTCACC	1
	NC_002655.2	812002	28.08	5528445	TTATTCAGA	1
	NC_002655.2	814883	28.1321	5528445	TAATACACA	1
	NC_002655.2	825213	28.319	5528445	TTATGCACA	-1
	NC_002655.2	826819	28.348	5528445	TTATGCACA	-1
	NC_002655.2	829498	28.3965	5528445	TTATTCACC	1
	NC_002655.2	833486	28.4686	5528445	TTTTTCACA	-1
	NC_002655.2	834467	28.4864	5528445	TTTTACACA	-1
	NC_002655.2	835314	28.5017	5528445	TCATTCACA	-1
	NC_002655.2	840254	28.591	5528445	TTTTCCACA	-1
	NC_002655.2	843587	28.6513	5528445	ATATCCACA	1
	NC_002655.2	845494	28.6858	5528445	TCATCCACA	1
	NC_002655.2	857114	28.896	5528445	TTATCCACT	-1
	NC_002655.2	869225	29.1151	5528445	TTTTCCACA	-1
	NC_002655.2	876517	29.247	5528445	TCATCCACA	-1
	NC_002655.2	877721	29.2688	5528445	TCATTCACA	-1
	NC_002655.2	891853	29.5244	5528445	ATATCCACA	1
	NC_002655.2	894534	29.5729	5528445	TAATACACA	-1
	NC_002655.2	903660	29.7379	5528445	TTATTCACC	-1
	NC_002655.2	907653	29.8102	5528445	TTATTCACC	-1
	NC_002655.2	910161	29.8555	5528445	TTATGCACA	1
	NC_002655.2	921248	30.0561	5528445	TTATCCACA	-1
	NC_002655.2	924165	30.1088	5528445	TCATTCACA	-1
	NC_002655.2	926239	30.1464	5528445	TTCTTCACA	-1
	NC_002655.2	930683	30.2267	5528445	TTTTCCACA	1
	NC_002655.2	937125	30.3433	5528445	TTATCCACT	1
	NC_002655.2	937139	30.3435	5528445	TTATCCACA	-1
	NC_002655.2	937151	30.3437	5528445	TAATACACA	-1
	NC_002655.2	948329	30.5459	5528445	TTTTCCACA	1
	NC_002655.2	953574	30.6408	5528445	TTTTCCACA	1
	NC_002655.2	957831	30.7178	5528445	TTATTCAGA	-1
	NC_002655.2	960987	30.7749	5528445	ATATCCACA	1
	NC_002655.2	972729	30.9873	5528445	CTATCCACA	-1
	NC_002655.2	973005	30.9923	5528445	ATATCCACA	1
	NC_002655.2	986019	31.2277	5528445	TCATTCACA	-1
	NC_002655.2	998099	31.4462	5528445	TTATTCAGA	-1
	NC_002655.2	999115	31.4646	5528445	TTATTCAGA	1
	NC_002655.2	1003416	31.5424	5528445	TTATACACA	1
	NC_002655.2	1003509	31.544	5528445	TTTTTCACA	-1
	NC_002655.2	1015041	31.7526	5528445	TTTTGCACA	-1
	NC_002655.2	1019649	31.836	5528445	ATATCCACA	-1
	NC_002655.2	1025423	31.9404	5528445	TTATACACA	-1
	NC_002655.2	1025506	31.9419	5528445	TTATCCACT	-1
	NC_002655.2	1028050	31.9879	5528445	TTATTCAGA	1
	NC_002655.2	1028596	31.9978	5528445	TTATTCAGA	-1
	NC_002655.2	1029067	32.0063	5528445	TTTTCCACA	1
	NC_002655.2	1029105	32.007	5528445	TTATCCACA	1
	NC_002655.2	1031949	32.0585	5528445	TCATTCACA	1
	NC_002655.2	1035089	32.1153	5528445	TTTTTCACA	1
	NC_002655.2	1036285	32.1369	5528445	ATATCCACA	-1
	NC_002655.2	1036510	32.141	5528445	TCATTCACA	-1
	NC_002655.2	1037370	32.1565	5528445	TTTTCCACA	1
	NC_002655.2	1042950	32.2575	5528445	TTATTCAGA	-1
	NC_002655.2	1048807	32.3634	5528445	TTTTTCACA	-1
	NC_002655.2	1052874	32.437	5528445	TTTTTCACA	-1
	NC_002655.2	1059984	32.5656	5528445	TTATTCACA	-1
	NC_002655.2	1063884	32.6361	5528445	TTATTCACC	-1
	NC_002655.2	1064488	32.647	5528445	TTATTCAGA	-1
	NC_002655.2	1068570	32.7209	5528445	TCATCCACA	-1
	NC_002655.2	1069603	32.7396	5528445	TTTTGCACA	1
	NC_002655.2	1072862	32.7985	5528445	TTTTGCACA	1
	NC_002655.2	1076075	32.8566	5528445	TTATTCACA	1
	NC_002655.2	1076128	32.8576	5528445	TTATCCTCA	1
	NC_002655.2	1078507	32.9006	5528445	TTATTCAGA	1
	NC_002655.2	1082155	32.9666	5528445	TTTTGCACA	1
	NC_002655.2	1088958	33.0897	5528445	TTTTCCACA	1
	NC_002655.2	1089360	33.0969	5528445	TTATCCTCA	1
	NC_002655.2	1089633	33.1019	5528445	TTATCCACT	1
	NC_002655.2	1100818	33.3042	5528445	TAATACACA	-1
	NC_002655.2	1106685	33.4103	5528445	TTATTCACC	1
	NC_002655.2	1108035	33.4347	5528445	TCATCCACA	1
	NC_002655.2	1110851	33.4857	5528445	TTATTCACA	-1
	NC_002655.2	1111417	33.4959	5528445	TTATTCAGA	1
	NC_002655.2	1112912	33.523	5528445	TTTTTCACA	1
	NC_002655.2	1113678	33.5368	5528445	TTTTGCACA	-1
	NC_002655.2	1114236	33.5469	5528445	TTATGCACA	-1
	NC_002655.2	1115587	33.5713	5528445	TTTTACACA	1
	NC_002655.2	1122706	33.7001	5528445	TTTTCCACA	-1
	NC_002655.2	1125163	33.7446	5528445	TCATTCACA	1
	NC_002655.2	1125211	33.7454	5528445	TTTTACACA	1
	NC_002655.2	1125469	33.7501	5528445	TTATTCAGA	-1
	NC_002655.2	1127312	33.7834	5528445	TTTTGCACA	1
	NC_002655.2	1130123	33.8343	5528445	TTATCCACT	1
	NC_002655.2	1130612	33.8431	5528445	TTATCCTCA	1
	NC_002655.2	1131460	33.8585	5528445	TCATCCACA	-1
	NC_002655.2	1132288	33.8734	5528445	TTATTCACC	1
	NC_002655.2	1142188	34.0525	5528445	TCATCCACA	-1
	NC_002655.2	1145004	34.1034	5528445	TTATCCTCA	-1
	NC_002655.2	1164771	34.461	5528445	TTATACACA	-1
	NC_002655.2	1173471	34.6184	5528445	TTATCCAAA	1
	NC_002655.2	1179978	34.7361	5528445	TTTTGCACA	1
	NC_002655.2	1185433	34.8347	5528445	TTATCCACT	-1
	NC_002655.2	1203096	35.1542	5528445	TTATCCACA	1
	NC_002655.2	1206330	35.2127	5528445	TTTTGCACA	1
	NC_002655.2	1207004	35.2249	5528445	TTATCCAAA	-1
	NC_002655.2	1215974	35.3872	5528445	TTATACACA	1
	NC_002655.2	1218329	35.4298	5528445	TTATTCACA	-1
	NC_002655.2	1232007	35.6772	5528445	ATATCCACA	-1
	NC_002655.2	1240008	35.8219	5528445	TTTTACACA	-1
	NC_002655.2	1250086	36.0042	5528445	TTCTTCACA	-1
	NC_002655.2	1251091	36.0224	5528445	TTCTTCACA	1
	NC_002655.2	1255771	36.107	5528445	TTATTCAGA	-1
	NC_002655.2	1257426	36.137	5528445	TTATCCAAA	1
	NC_002655.2	1262156	36.2225	5528445	TTTTACACA	1
	NC_002655.2	1269770	36.3602	5528445	TTTTTCACA	1
	NC_002655.2	1274569	36.447	5528445	TTATTCACC	-1
	NC_002655.2	1283196	36.6031	5528445	TTTTTCACA	-1
	NC_002655.2	1284082	36.6191	5528445	TTATCCTCA	-1
	NC_002655.2	1295891	36.8327	5528445	TTTTGCACA	-1
	NC_002655.2	1297175	36.856	5528445	TTATCCTCA	-1
	NC_002655.2	1302100	36.945	5528445	ATATCCACA	-1
	NC_002655.2	1310823	37.1028	5528445	TTATTCACC	1
	NC_002655.2	1327774	37.4094	5528445	TTATTCAGA	1
	NC_002655.2	1333871	37.5197	5528445	TTATCCACT	1
	NC_002655.2	1334354	37.5285	5528445	TTATTCAGA	-1
	NC_002655.2	1334466	37.5305	5528445	TTTTGCACA	1
	NC_002655.2	1352507	37.8568	5528445	ATATCCACA	-1
	NC_002655.2	1352636	37.8591	5528445	TTTTACACA	1
	NC_002655.2	1359836	37.9894	5528445	TTTTGCACA	-1
	NC_002655.2	1360623	38.0036	5528445	TTTTCCACA	1
	NC_002655.2	1361879	38.0263	5528445	TTATTCAGA	-1
	NC_002655.2	1364465	38.0731	5528445	ATATCCACA	-1
	NC_002655.2	1367833	38.134	5528445	ATATCCACA	-1
	NC_002655.2	1373278	38.2325	5528445	TTATCCACT	1
	NC_002655.2	1374320	38.2514	5528445	TTATTCAGA	1
	NC_002655.2	1382644	38.4019	5528445	TTATGCACA	1
	NC_002655.2	1389109	38.5189	5528445	TTTTGCACA	-1
	NC_002655.2	1398922	38.6964	5528445	TTTTTCACA	1
	NC_002655.2	1402725	38.7652	5528445	ATATCCACA	1
	NC_002655.2	1403768	38.784	5528445	TTATTCACA	-1
	NC_002655.2	1407749	38.856	5528445	TCATTCACA	1
	NC_002655.2	1409132	38.8811	5528445	TTATTCAGA	1
	NC_002655.2	1411878	38.9307	5528445	TTATCCAAA	1
	NC_002655.2	1417366	39.03	5528445	TTATTCACC	-1
	NC_002655.2	1419990	39.0775	5528445	TTATTCACC	-1
	NC_002655.2	1420049	39.0785	5528445	TTATGCACA	-1
	NC_002655.2	1424093	39.1517	5528445	TAATACACA	-1
	NC_002655.2	1424510	39.1592	5528445	TTATCCAAA	1
	NC_002655.2	1427686	39.2167	5528445	TTTTACACA	-1
	NC_002655.2	1428339	39.2285	5528445	TTTTTCACA	-1
	NC_002655.2	1430656	39.2704	5528445	TTATTCAGA	1
	NC_002655.2	1432645	39.3064	5528445	TTATTCAGA	-1
	NC_002655.2	1434994	39.3489	5528445	TTATCCACA	-1
	NC_002655.2	1435969	39.3665	5528445	TTATTCACC	-1
	NC_002655.2	1437914	39.4017	5528445	TTTTGCACA	-1
	NC_002655.2	1440283	39.4445	5528445	TTCTTCACA	-1
	NC_002655.2	1455591	39.7214	5528445	TTATTCACA	-1
	NC_002655.2	1459491	39.792	5528445	TTATTCACC	-1
	NC_002655.2	1460095	39.8029	5528445	TTATTCAGA	-1
	NC_002655.2	1464177	39.8767	5528445	TCATCCACA	-1
	NC_002655.2	1465210	39.8954	5528445	TTTTGCACA	1
	NC_002655.2	1468469	39.9544	5528445	TTTTGCACA	1
	NC_002655.2	1471682	40.0125	5528445	TTATTCACA	1
	NC_002655.2	1471735	40.0134	5528445	TTATCCTCA	1
	NC_002655.2	1474114	40.0565	5528445	TTATTCAGA	1
	NC_002655.2	1477762	40.1225	5528445	TTTTGCACA	1
	NC_002655.2	1484565	40.2455	5528445	TTTTCCACA	1
	NC_002655.2	1484967	40.2528	5528445	TTATCCTCA	1
	NC_002655.2	1485240	40.2577	5528445	TTATCCACT	1
	NC_002655.2	1496425	40.46	5528445	TAATACACA	-1
	NC_002655.2	1502292	40.5662	5528445	TTATTCACC	1
	NC_002655.2	1503642	40.5906	5528445	TCATCCACA	1
	NC_002655.2	1506458	40.6415	5528445	TTATTCACA	-1
	NC_002655.2	1507024	40.6518	5528445	TTATTCAGA	1
	NC_002655.2	1508520	40.6788	5528445	TTTTTCACA	1
	NC_002655.2	1509286	40.6927	5528445	TTTTGCACA	-1
	NC_002655.2	1509844	40.7028	5528445	TTATGCACA	-1
	NC_002655.2	1511194	40.7272	5528445	TTTTACACA	1
	NC_002655.2	1518313	40.856	5528445	TTTTCCACA	-1
	NC_002655.2	1520770	40.9004	5528445	TCATTCACA	1
	NC_002655.2	1520818	40.9013	5528445	TTTTACACA	1
	NC_002655.2	1521076	40.9059	5528445	TTATTCAGA	-1
	NC_002655.2	1522918	40.9393	5528445	TTTTGCACA	1
	NC_002655.2	1525729	40.9901	5528445	TTATCCACT	1
	NC_002655.2	1526218	40.9989	5528445	TTATCCTCA	1
	NC_002655.2	1527066	41.0143	5528445	TCATCCACA	-1
	NC_002655.2	1527894	41.0293	5528445	TTATTCACC	1
	NC_002655.2	1540610	41.2593	5528445	TTATCCTCA	-1
	NC_002655.2	1551825	41.4621	5528445	TTATTCAGA	1
	NC_002655.2	1562392	41.6533	5528445	ATATCCACA	-1
	NC_002655.2	1563261	41.669	5528445	TCATTCACA	-1
	NC_002655.2	1569682	41.7851	5528445	TTATTCACA	-1
	NC_002655.2	1582500	42.017	5528445	TTATTCAGA	-1
	NC_002655.2	1594346	42.2313	5528445	TTCTTCACA	-1
	NC_002655.2	1594591	42.2357	5528445	TTATTCACA	-1
	NC_002655.2	1601821	42.3665	5528445	TTATTCACC	-1
	NC_002655.2	1603539	42.3975	5528445	TTATTCAGA	1
	NC_002655.2	1613022	42.5691	5528445	TTTTACACA	1
	NC_002655.2	1613073	42.57	5528445	TCATTCACA	-1
	NC_002655.2	1615723	42.6179	5528445	TTTTCCACA	1
	NC_002655.2	1630537	42.8859	5528445	TTCTTCACA	-1
	NC_002655.2	1631005	42.8944	5528445	TCATCCACA	-1
	NC_002655.2	1645213	43.1514	5528445	TTATTCAGA	-1
	NC_002655.2	1648777	43.2158	5528445	TTATTCACC	-1
	NC_002655.2	1654085	43.3118	5528445	TTTTCCACA	1
	NC_002655.2	1657242	43.3689	5528445	TTTTTCACA	-1
	NC_002655.2	1658137	43.3851	5528445	TTATCCTCA	-1
	NC_002655.2	1673215	43.6579	5528445	TTTTTCACA	1
	NC_002655.2	1673243	43.6584	5528445	TAATACACA	-1
	NC_002655.2	1681998	43.8167	5528445	TTATTCACC	-1
	NC_002655.2	1682938	43.8337	5528445	TTATCCACT	-1
	NC_002655.2	1684610	43.864	5528445	TTATACACA	-1
	NC_002655.2	1691778	43.9936	5528445	TCATCCACA	-1
	NC_002655.2	1692017	43.998	5528445	TTATCCACA	-1
	NC_002655.2	1697669	44.1002	5528445	TTATCCTCA	-1
	NC_002655.2	1700032	44.1429	5528445	TTATCCAAA	1
	NC_002655.2	1703846	44.2119	5528445	TTATTCAGA	1
	NC_002655.2	1707929	44.2858	5528445	ATATCCACA	-1
	NC_002655.2	1710020	44.3236	5528445	TTCTTCACA	-1
	NC_002655.2	1715896	44.4299	5528445	TCATCCACA	-1
	NC_002655.2	1732050	44.7221	5528445	TTTTTCACA	-1
	NC_002655.2	1732938	44.7381	5528445	TTATCCTCA	-1
	NC_002655.2	1735580	44.7859	5528445	TTATTCACC	-1
	NC_002655.2	1759081	45.211	5528445	TTATTCAGA	1
	NC_002655.2	1768040	45.3731	5528445	TTATTCACC	-1
	NC_002655.2	1769195	45.394	5528445	TTTTGCACA	-1
	NC_002655.2	1785628	45.6912	5528445	TTTTGCACA	-1
	NC_002655.2	1786003	45.698	5528445	TTATGCACA	1
	NC_002655.2	1787567	45.7263	5528445	TTTTGCACA	1
	NC_002655.2	1803859	46.021	5528445	ATATCCACA	1
	NC_002655.2	1810642	46.1437	5528445	TTTTGCACA	1
	NC_002655.2	1811415	46.1577	5528445	TTATCCACT	-1
	NC_002655.2	1819438	46.3028	5528445	TTATTCACC	1
	NC_002655.2	1824940	46.4023	5528445	TCATTCACA	1
	NC_002655.2	1834431	46.574	5528445	TTTTGCACA	1
	NC_002655.2	1842858	46.7264	5528445	TTTTCCACA	-1
	NC_002655.2	1850349	46.8619	5528445	TTATTCAGA	1
	NC_002655.2	1853504	46.919	5528445	TTATTCACC	-1
	NC_002655.2	1854555	46.938	5528445	ATATCCACA	1
	NC_002655.2	1862551	47.0826	5528445	TTATTCACC	1
	NC_002655.2	1868562	47.1914	5528445	TTTTTCACA	1
	NC_002655.2	1874120	47.2919	5528445	TTTTGCACA	1
	NC_002655.2	1874942	47.3068	5528445	TTCTTCACA	-1
	NC_002655.2	1880367	47.4049	5528445	TCATTCACA	1
	NC_002655.2	1884208	47.4744	5528445	TCATCCACA	-1
	NC_002655.2	1888976	47.5606	5528445	TTTTGCACA	1
	NC_002655.2	1889983	47.5788	5528445	TTATTCACA	1
	NC_002655.2	1896304	47.6932	5528445	TTTTTCACA	1
	NC_002655.2	1912802	47.9916	5528445	CTATCCACA	-1
	NC_002655.2	1913476	48.0038	5528445	ATATCCACA	-1
	NC_002655.2	1913990	48.0131	5528445	TTCTTCACA	-1
	NC_002655.2	1914694	48.0258	5528445	TCATCCACA	-1
	NC_002655.2	1925234	48.2165	5528445	TTATTCACC	-1
	NC_002655.2	1928143	48.2691	5528445	TTCTTCACA	-1
	NC_002655.2	1932933	48.3557	5528445	TTATTCAGA	1
	NC_002655.2	1938707	48.4602	5528445	TTTTTCACA	-1
	NC_002655.2	1943127	48.5401	5528445	TTTTGCACA	1
	NC_002655.2	1946318	48.5978	5528445	TTTTGCACA	1
	NC_002655.2	1946687	48.6045	5528445	TTTTGCACA	-1
	NC_002655.2	1957695	48.8036	5528445	ATATCCACA	1
	NC_002655.2	1959050	48.8281	5528445	TTATTCACC	1
	NC_002655.2	1961512	48.8727	5528445	TTATTCAGA	-1
	NC_002655.2	1962064	48.8826	5528445	TTATCCACT	-1
	NC_002655.2	1963347	48.9058	5528445	TTCTTCACA	-1
	NC_002655.2	1987282	49.3388	5528445	CTATCCACA	1
	NC_002655.2	1988544	49.3616	5528445	TTTTCCACA	-1
	NC_002655.2	1999662	49.5627	5528445	TTATTCAGA	-1
	NC_002655.2	2005590	49.67	5528445	TTATTCAGA	-1
	NC_002655.2	2022311	49.9724	5528445	TTTTACACA	-1
	NC_002655.2	2024633	50.0144	5528445	TTATCCACA	-1
	NC_002655.2	2045029	50.3833	5528445	TTATTCACA	1
	NC_002655.2	2045793	50.3972	5528445	TTATCCACA	-1
	NC_002655.2	2050030	50.4738	5528445	TTTTGCACA	-1
	NC_002655.2	2051561	50.5015	5528445	TTATTCACC	1
	NC_002655.2	2053486	50.5363	5528445	TTATTCACC	-1
	NC_002655.2	2063137	50.7109	5528445	ATATCCACA	1
	NC_002655.2	2069138	50.8194	5528445	TTATTCAGA	1
	NC_002655.2	2073328	50.8952	5528445	TTTTCCACA	1
	NC_002655.2	2081019	51.0343	5528445	TTATTCACC	-1
	NC_002655.2	2089725	51.1918	5528445	TTATTCACA	-1
	NC_002655.2	2094524	51.2786	5528445	TTATCCACA	-1
	NC_002655.2	2100922	51.3943	5528445	TTATTCACC	1
	NC_002655.2	2101477	51.4044	5528445	TTATTCACA	1
	NC_002655.2	2103602	51.4428	5528445	TCATCCACA	-1
	NC_002655.2	2111028	51.5771	5528445	TTCTTCACA	-1
	NC_002655.2	2117953	51.7024	5528445	TTCTTCACA	1
	NC_002655.2	2120963	51.7569	5528445	TTATTCACC	1
	NC_002655.2	2132112	51.9585	5528445	TCATCCACA	1
	NC_002655.2	2132816	51.9713	5528445	TTCTTCACA	1
	NC_002655.2	2133330	51.9805	5528445	ATATCCACA	1
	NC_002655.2	2134004	51.9927	5528445	CTATCCACA	1
	NC_002655.2	2153881	52.3523	5528445	TTATTCAGA	1
	NC_002655.2	2173048	52.699	5528445	TTTTTCACA	-1
	NC_002655.2	2175472	52.7428	5528445	TTATTCAGA	-1
	NC_002655.2	2182934	52.8778	5528445	TTATCCACA	1
	NC_002655.2	2183371	52.8857	5528445	TTTTCCACA	1
	NC_002655.2	2184984	52.9149	5528445	CTATCCACA	-1
	NC_002655.2	2185026	52.9156	5528445	TTATCCAAA	1
	NC_002655.2	2205905	53.2933	5528445	TCATCCACA	1
	NC_002655.2	2208888	53.3473	5528445	TTTTTCACA	-1
	NC_002655.2	2223497	53.6115	5528445	TCATTCACA	1
	NC_002655.2	2225773	53.6527	5528445	TTATTCACC	-1
	NC_002655.2	2229791	53.7254	5528445	TTTTGCACA	1
	NC_002655.2	2230827	53.7441	5528445	TTTTTCACA	1
	NC_002655.2	2230854	53.7446	5528445	TCATTCACA	1
	NC_002655.2	2233289	53.7886	5528445	TTATTCACC	1
	NC_002655.2	2237137	53.8582	5528445	TAATACACA	1
	NC_002655.2	2240543	53.9198	5528445	TTATCCAAA	-1
	NC_002655.2	2243430	53.9721	5528445	TAATACACA	1
	NC_002655.2	2252744	54.1405	5528445	TTCTTCACA	-1
	NC_002655.2	2253282	54.1503	5528445	TTTTTCACA	1
	NC_002655.2	2263481	54.3348	5528445	TTTTCCACA	-1
	NC_002655.2	2270414	54.4602	5528445	TTATTCACC	1
	NC_002655.2	2274399	54.5322	5528445	TTATCCACA	1
	NC_002655.2	2277030	54.5798	5528445	TTATCCTCA	-1
	NC_002655.2	2280937	54.6505	5528445	TCATCCACA	1
	NC_002655.2	2295790	54.9192	5528445	TTATTCACC	1
	NC_002655.2	2296420	54.9306	5528445	TTATTCACC	1
	NC_002655.2	2298594	54.9699	5528445	TTATCCTCA	1
	NC_002655.2	2299489	54.9861	5528445	TTTTTCACA	1
	NC_002655.2	2302646	55.0432	5528445	TTTTCCACA	-1
	NC_002655.2	2307954	55.1392	5528445	TTATTCACC	1
	NC_002655.2	2312751	55.226	5528445	TTTTTCACA	-1
	NC_002655.2	2320423	55.3647	5528445	TTTTACACA	-1
	NC_002655.2	2322685	55.4057	5528445	TTTTCCACA	1
	NC_002655.2	2326517	55.475	5528445	TTATTCACC	1
	NC_002655.2	2332084	55.5757	5528445	TTATCCACT	-1
	NC_002655.2	2339601	55.7116	5528445	TTTTTCACA	1
	NC_002655.2	2350140	55.9023	5528445	TTTTGCACA	1
	NC_002655.2	2361879	56.1146	5528445	TCATCCACA	1
	NC_002655.2	2378567	56.4165	5528445	CTATCCACA	-1
	NC_002655.2	2385780	56.5469	5528445	TTTTCCACA	-1
	NC_002655.2	2386272	56.5558	5528445	TTTTCCACA	1
	NC_002655.2	2402743	56.8538	5528445	TTATCCTCA	-1
	NC_002655.2	2412497	57.0302	5528445	TTTTACACA	1
	NC_002655.2	2414404	57.0647	5528445	TTATCCACT	1
	NC_002655.2	2415964	57.0929	5528445	TTCTTCACA	-1
	NC_002655.2	2416436	57.1014	5528445	TTTTTCACA	-1
	NC_002655.2	2416794	57.1079	5528445	TTTTTCACA	-1
	NC_002655.2	2424158	57.2411	5528445	TTATCCTCA	1
	NC_002655.2	2448824	57.6873	5528445	TTATCCACT	-1
	NC_002655.2	2450840	57.7238	5528445	CTATCCACA	1
	NC_002655.2	2453639	57.7744	5528445	TTATTCAGA	1
	NC_002655.2	2459005	57.8714	5528445	TTATGCACA	1
	NC_002655.2	2472157	58.1093	5528445	TCATCCACA	1
	NC_002655.2	2479132	58.2355	5528445	TTATTCAGA	1
	NC_002655.2	2498019	58.5771	5528445	TTTTGCACA	-1
	NC_002655.2	2506892	58.7376	5528445	TTATTCACC	-1
	NC_002655.2	2507121	58.7418	5528445	TTATTCAGA	-1
	NC_002655.2	2510465	58.8023	5528445	ATATCCACA	-1
	NC_002655.2	2513572	58.8585	5528445	TTTTCCACA	-1
	NC_002655.2	2520244	58.9792	5528445	TTTTTCACA	1
	NC_002655.2	2523414	59.0365	5528445	TTATTCACA	1
	NC_002655.2	2526285	59.0884	5528445	ATATCCACA	1
	NC_002655.2	2542501	59.3817	5528445	TTATGCACA	1
	NC_002655.2	2542579	59.3832	5528445	TTATCCACA	1
	NC_002655.2	2560948	59.7154	5528445	TTATTCACC	1
	NC_002655.2	2570386	59.8861	5528445	TTATCCTCA	-1
	NC_002655.2	2584745	60.1459	5528445	TTTTGCACA	1
	NC_002655.2	2587286	60.1918	5528445	TTATTCACC	1
	NC_002655.2	2587707	60.1994	5528445	CTATCCACA	1
	NC_002655.2	2597467	60.376	5528445	TTCTTCACA	-1
	NC_002655.2	2600830	60.4368	5528445	TCATCCACA	1
	NC_002655.2	2602965	60.4754	5528445	TTTTTCACA	1
	NC_002655.2	2604054	60.4951	5528445	TTATCCACA	-1
	NC_002655.2	2604613	60.5052	5528445	CTATCCACA	1
	NC_002655.2	2612754	60.6525	5528445	TTATTCACA	1
	NC_002655.2	2625513	60.8833	5528445	TTTTTCACA	-1
	NC_002655.2	2625903	60.8903	5528445	TTCTTCACA	1
	NC_002655.2	2631864	60.9982	5528445	TTTTACACA	1
	NC_002655.2	2644540	61.2275	5528445	TCATCCACA	1
	NC_002655.2	2646827	61.2688	5528445	TTATTCACC	1
	NC_002655.2	2658902	61.4872	5528445	TTTTCCACA	-1
	NC_002655.2	2662878	61.5592	5528445	TTTTCCACA	-1
	NC_002655.2	2669795	61.6843	5528445	TTATCCAAA	-1
	NC_002655.2	2670518	61.6973	5528445	TTTTTCACA	1
	NC_002655.2	2681581	61.8975	5528445	TTTTTCACA	1
	NC_002655.2	2700062	62.2317	5528445	TCATCCACA	1
	NC_002655.2	2701456	62.257	5528445	TTTTTCACA	1
	NC_002655.2	2709598	62.4042	5528445	CTATCCACA	1
	NC_002655.2	2714557	62.4939	5528445	TTATCCACT	-1
	NC_002655.2	2716078	62.5215	5528445	TCATCCACA	-1
	NC_002655.2	2718382	62.5631	5528445	TCATCCACA	-1
	NC_002655.2	2733235	62.8318	5528445	TTTTCCACA	1
	NC_002655.2	2733750	62.8411	5528445	TTATCCAAA	-1
	NC_002655.2	2738683	62.9303	5528445	TCATTCACA	1
	NC_002655.2	2756437	63.2515	5528445	TTTTCCACA	1
	NC_002655.2	2758674	63.2919	5528445	TTTTCCACA	1
	NC_002655.2	2781901	63.7121	5528445	TCATCCACA	1
	NC_002655.2	2798015	64.0035	5528445	TTATCCAAA	1
	NC_002655.2	2801524	64.067	5528445	TCATCCACA	-1
	NC_002655.2	2804058	64.1129	5528445	TTTTTCACA	1
	NC_002655.2	2832858	64.6338	5528445	TTATCCTCA	1
	NC_002655.2	2844294	64.8407	5528445	TCATCCACA	1
	NC_002655.2	2848910	64.9242	5528445	TTTTCCACA	1
	NC_002655.2	2849374	64.9325	5528445	TTTTCCACA	1
	NC_002655.2	2849794	64.9401	5528445	TTCTTCACA	-1
	NC_002655.2	2852597	64.9908	5528445	TTTTTCACA	-1
	NC_002655.2	2854296	65.0216	5528445	TTTTGCACA	1
	NC_002655.2	2857633	65.0819	5528445	TTATTCAGA	1
	NC_002655.2	2860129	65.1271	5528445	TTTTCCACA	1
	NC_002655.2	2869057	65.2886	5528445	TTTTTCACA	1
	NC_002655.2	2869416	65.2951	5528445	TTTTTCACA	1
	NC_002655.2	2875760	65.4098	5528445	TTATTCAGA	1
	NC_002655.2	2876052	65.4151	5528445	TTATCCTCA	-1
	NC_002655.2	2882290	65.5279	5528445	TTATTCACC	1
	NC_002655.2	2885749	65.5905	5528445	ATATCCACA	1
	NC_002655.2	2885839	65.5921	5528445	TTCTTCACA	1
	NC_002655.2	2891690	65.698	5528445	TCATTCACA	-1
	NC_002655.2	2893632	65.7331	5528445	TTATTCAGA	1
	NC_002655.2	2896701	65.7886	5528445	TTATCCTCA	-1
	NC_002655.2	2903576	65.913	5528445	TTATTCACC	1
	NC_002655.2	2905809	65.9534	5528445	TTATCCACT	-1
	NC_002655.2	2906784	65.971	5528445	TTCTTCACA	-1
	NC_002655.2	2913264	66.0882	5528445	TTATGCACA	1
	NC_002655.2	2914758	66.1152	5528445	TTATCCACA	1
	NC_002655.2	2915553	66.1296	5528445	TTTTGCACA	1
	NC_002655.2	2918495	66.1828	5528445	TTTTCCACA	1
	NC_002655.2	2925221	66.3045	5528445	TTTTCCACA	-1
	NC_002655.2	2942625	66.6193	5528445	TTTTCCACA	-1
	NC_002655.2	2943888	66.6421	5528445	ATATCCACA	-1
	NC_002655.2	2951128	66.7731	5528445	TTTTTCACA	1
	NC_002655.2	2953673	66.8191	5528445	ATATCCACA	-1
	NC_002655.2	2958232	66.9016	5528445	TTTTGCACA	1
	NC_002655.2	2962955	66.987	5528445	TTCTTCACA	1
	NC_002655.2	2974079	67.1882	5528445	TCATCCACA	-1
	NC_002655.2	2976579	67.2335	5528445	TTATTCACC	1
	NC_002655.2	2979226	67.2813	5528445	TTATCCTCA	1
	NC_002655.2	2980112	67.2974	5528445	TTTTTCACA	1
	NC_002655.2	2983262	67.3543	5528445	TTTTCCACA	-1
	NC_002655.2	2988570	67.4504	5528445	TTATTCACC	1
	NC_002655.2	2996624	67.596	5528445	TTTTTCACA	-1
	NC_002655.2	2999079	67.6404	5528445	TTTTTCACA	1
	NC_002655.2	2999795	67.6534	5528445	TTATCCACT	1
	NC_002655.2	3005893	67.7637	5528445	TTTTACACA	1
	NC_002655.2	3014665	67.9224	5528445	TTATGCACA	-1
	NC_002655.2	3017148	67.9673	5528445	TTATCCACA	-1
	NC_002655.2	3022426	68.0628	5528445	TCATTCACA	1
	NC_002655.2	3026667	68.1395	5528445	ATATCCACA	1
	NC_002655.2	3027190	68.1489	5528445	TTATTCACC	1
	NC_002655.2	3046130	68.4915	5528445	TTATTCAGA	1
	NC_002655.2	3057251	68.6927	5528445	TTTTTCACA	-1
	NC_002655.2	3060147	68.7451	5528445	TTATGCACA	1
	NC_002655.2	3065092	68.8345	5528445	TTATTCAGA	-1
	NC_002655.2	3075801	69.0282	5528445	TTATCCTCA	-1
	NC_002655.2	3076026	69.0323	5528445	TTATCCTCA	1
	NC_002655.2	3092377	69.328	5528445	TTTTCCACA	-1
	NC_002655.2	3095529	69.3851	5528445	TCATCCACA	-1
	NC_002655.2	3101132	69.4864	5528445	TTTTCCACA	1
	NC_002655.2	3105327	69.5623	5528445	TTATTCACC	-1
	NC_002655.2	3108820	69.6255	5528445	TTATCCACA	1
	NC_002655.2	3115796	69.7517	5528445	TTATCCTCA	1
	NC_002655.2	3122143	69.8665	5528445	TTTTTCACA	1
	NC_002655.2	3125046	69.919	5528445	TTTTTCACA	-1
	NC_002655.2	3128398	69.9796	5528445	TTATCCACA	1
	NC_002655.2	3130852	70.024	5528445	TTATCCACT	-1
	NC_002655.2	3134489	70.0898	5528445	TTCTTCACA	1
	NC_002655.2	3136544	70.127	5528445	TTATTCACA	1
	NC_002655.2	3137165	70.1382	5528445	TTCTTCACA	-1
	NC_002655.2	3141754	70.2212	5528445	TTATCCACA	1
	NC_002655.2	3145324	70.2858	5528445	TTATTCAGA	-1
	NC_002655.2	3149756	70.3659	5528445	ATATCCACA	1
	NC_002655.2	3162159	70.5903	5528445	TCATCCACA	-1
	NC_002655.2	3165077	70.6431	5528445	TTTTACACA	-1
	NC_002655.2	3165526	70.6512	5528445	TTTTCCACA	1
	NC_002655.2	3169871	70.7298	5528445	TTATTCACC	-1
	NC_002655.2	3178796	70.8912	5528445	TCATCCACA	1
	NC_002655.2	3181341	70.9373	5528445	TTTTTCACA	1
	NC_002655.2	3190871	71.1096	5528445	TTATTCACA	-1
	NC_002655.2	3195967	71.2018	5528445	TTCTTCACA	1
	NC_002655.2	3201374	71.2996	5528445	TTCTTCACA	1
	NC_002655.2	3201725	71.306	5528445	TTCTTCACA	-1
	NC_002655.2	3214806	71.5426	5528445	TCATCCACA	1
	NC_002655.2	3230353	71.8238	5528445	TTATCCAAA	-1
	NC_002655.2	3236587	71.9366	5528445	TTTTTCACA	-1
	NC_002655.2	3248074	72.1443	5528445	TCATTCACA	1
	NC_002655.2	3257348	72.3121	5528445	ATATCCACA	-1
	NC_002655.2	3260806	72.3746	5528445	TTATTCAGA	1
	NC_002655.2	3263062	72.4154	5528445	TTATCCACT	-1
	NC_002655.2	3275161	72.6343	5528445	TTTTGCACA	1
	NC_002655.2	3283757	72.7898	5528445	TTATCCACT	-1
	NC_002655.2	3288988	72.8844	5528445	ATATCCACA	-1
	NC_002655.2	3296748	73.0248	5528445	TTATTCAGA	1
	NC_002655.2	3300162	73.0865	5528445	TTATTCACC	1
	NC_002655.2	3311791	73.2969	5528445	TTCTTCACA	-1
	NC_002655.2	3315612	73.366	5528445	TTATTCAGA	1
	NC_002655.2	3316007	73.3731	5528445	ATATCCACA	1
	NC_002655.2	3316635	73.3845	5528445	TTTTTCACA	1
	NC_002655.2	3325696	73.5484	5528445	TCATTCACA	1
	NC_002655.2	3337476	73.7615	5528445	TTATTCACC	1
	NC_002655.2	3348027	73.9523	5528445	TTATCCACT	1
	NC_002655.2	3352426	74.0319	5528445	TCATCCACA	1
	NC_002655.2	3356401	74.1038	5528445	TAATACACA	1
	NC_002655.2	3357797	74.129	5528445	TTTTCCACA	-1
	NC_002655.2	3361774	74.201	5528445	TTTTTCACA	-1
	NC_002655.2	3365099	74.2611	5528445	TTTTGCACA	1
	NC_002655.2	3373307	74.4096	5528445	TTTTTCACA	1
	NC_002655.2	3375819	74.455	5528445	TCATTCACA	-1
	NC_002655.2	3389932	74.7103	5528445	ATATCCACA	1
	NC_002655.2	3396380	74.8269	5528445	TTCTTCACA	-1
	NC_002655.2	3400444	74.9004	5528445	TCATCCACA	-1
	NC_002655.2	3408739	75.0505	5528445	TTATCCACT	1
	NC_002655.2	3410373	75.08	5528445	TTATGCACA	1
	NC_002655.2	3415751	75.1773	5528445	TTATACACA	-1
	NC_002655.2	3419785	75.2503	5528445	TTTTTCACA	1
	NC_002655.2	3419834	75.2512	5528445	TTATCCACA	-1
	NC_002655.2	3422368	75.297	5528445	TTATTCACC	1
	NC_002655.2	3432065	75.4724	5528445	CTATCCACA	1
	NC_002655.2	3432363	75.4778	5528445	TTATCCACA	-1
	NC_002655.2	3432460	75.4796	5528445	TTATCCACT	-1
	NC_002655.2	3447443	75.7506	5528445	TTTTTCACA	1
	NC_002655.2	3449591	75.7894	5528445	TTTTTCACA	1
	NC_002655.2	3455604	75.8982	5528445	TCATTCACA	1
	NC_002655.2	3455894	75.9034	5528445	TCATCCACA	-1
	NC_002655.2	3463640	76.0436	5528445	TAATACACA	-1
	NC_002655.2	3467219	76.1083	5528445	TCATCCACA	1
	NC_002655.2	3469838	76.1557	5528445	TTATTCACC	-1
	NC_002655.2	3470407	76.166	5528445	TTATCCTCA	-1
	NC_002655.2	3478472	76.3118	5528445	CTATCCACA	-1
	NC_002655.2	3494092	76.5944	5528445	TCATCCACA	1
	NC_002655.2	3530362	77.2504	5528445	TTTTTCACA	1
	NC_002655.2	3532080	77.2815	5528445	TCATTCACA	1
	NC_002655.2	3532248	77.2846	5528445	TCATCCACA	1
	NC_002655.2	3536166	77.3554	5528445	TTATTCACA	-1
	NC_002655.2	3544497	77.5061	5528445	TTATCCTCA	-1
	NC_002655.2	3546672	77.5455	5528445	TTATACACA	-1
	NC_002655.2	3547208	77.5552	5528445	TTATCCACT	1
	NC_002655.2	3547527	77.5609	5528445	TTATTCACA	1
	NC_002655.2	3548865	77.5851	5528445	ATATCCACA	-1
	NC_002655.2	3549438	77.5955	5528445	TTATTCAGA	-1
	NC_002655.2	3560458	77.7948	5528445	TTATACACA	1
	NC_002655.2	3561338	77.8107	5528445	TAATACACA	-1
	NC_002655.2	3561367	77.8113	5528445	TTTTTCACA	1
	NC_002655.2	3562125	77.825	5528445	TTATTCAGA	-1
	NC_002655.2	3567782	77.9273	5528445	TTATTCACC	1
	NC_002655.2	3573023	78.0221	5528445	TTCTTCACA	-1
	NC_002655.2	3576021	78.0763	5528445	TTATCCTCA	1
	NC_002655.2	3580407	78.1557	5528445	TTTTGCACA	-1
	NC_002655.2	3596522	78.4472	5528445	ATATCCACA	-1
	NC_002655.2	3619361	78.8603	5528445	TTATTCAGA	1
	NC_002655.2	3627388	79.0055	5528445	TAATACACA	-1
	NC_002655.2	3629886	79.0507	5528445	TCATCCACA	1
	NC_002655.2	3631882	79.0868	5528445	TTATCCTCA	1
	NC_002655.2	3644851	79.3213	5528445	TTATTCAGA	1
	NC_002655.2	3655166	79.5079	5528445	TTATTCACC	-1
	NC_002655.2	3660111	79.5974	5528445	TTTTGCACA	-1
	NC_002655.2	3670295	79.7816	5528445	ATATCCACA	1
	NC_002655.2	3681586	79.9858	5528445	TTATCCAAA	-1
	NC_002655.2	3692538	80.1839	5528445	TTATCCACT	-1
	NC_002655.2	3692744	80.1876	5528445	ATATCCACA	-1
	NC_002655.2	3693395	80.1994	5528445	TCATTCACA	-1
	NC_002655.2	3704524	80.4007	5528445	TTATCCTCA	1
	NC_002655.2	3711760	80.5316	5528445	TTTTCCACA	1
	NC_002655.2	3713171	80.5571	5528445	TTATCCACT	-1
	NC_002655.2	3718545	80.6543	5528445	TCATCCACA	-1
	NC_002655.2	3720861	80.6962	5528445	TTATGCACA	1
	NC_002655.2	3727602	80.8182	5528445	TCATCCACA	1
	NC_002655.2	3736965	80.9875	5528445	TTTTGCACA	1
	NC_002655.2	3746417	81.1585	5528445	TTTTGCACA	1
	NC_002655.2	3755092	81.3154	5528445	TTATCCTCA	-1
	NC_002655.2	3758832	81.3831	5528445	TTATTCACC	1
	NC_002655.2	3758846	81.3833	5528445	CTATCCACA	-1
	NC_002655.2	3758858	81.3835	5528445	TTCTTCACA	-1
	NC_002655.2	3758899	81.3843	5528445	TTATTCAGA	-1
	NC_002655.2	3759043	81.3869	5528445	TTATCCACA	1
	NC_002655.2	3759138	81.3886	5528445	TTTTTCACA	1
	NC_002655.2	3759162	81.389	5528445	TTATCCACA	-1
	NC_002655.2	3759289	81.3913	5528445	TTTTCCACA	-1
	NC_002655.2	3759604	81.397	5528445	CTATCCACA	-1
	NC_002655.2	3760955	81.4215	5528445	TTATCCTCA	-1
	NC_002655.2	3772683	81.6336	5528445	TTATTCACC	1
	NC_002655.2	3773169	81.6424	5528445	TTTTCCACA	-1
	NC_002655.2	3785410	81.8638	5528445	TTATCCACA	1
	NC_002655.2	3789233	81.933	5528445	TTTTACACA	1
	NC_002655.2	3793114	82.0032	5528445	TTTTGCACA	1
	NC_002655.2	3796644	82.067	5528445	ATATCCACA	1
	NC_002655.2	3802898	82.1801	5528445	ATATCCACA	-1
	NC_002655.2	3808237	82.2767	5528445	TTATCCTCA	-1
	NC_002655.2	3810830	82.3236	5528445	TTTTGCACA	1
	NC_002655.2	3813413	82.3703	5528445	TTTTTCACA	-1
	NC_002655.2	3815132	82.4014	5528445	TTCTTCACA	1
	NC_002655.2	3816680	82.4294	5528445	TTTTCCACA	-1
	NC_002655.2	3820821	82.5043	5528445	TTATCCACA	1
	NC_002655.2	3821356	82.514	5528445	TCATTCACA	1
	NC_002655.2	3825887	82.596	5528445	TTATGCACA	1
	NC_002655.2	3830790	82.6847	5528445	TTATTCAGA	1
	NC_002655.2	3838857	82.8306	5528445	TTTTCCACA	-1
	NC_002655.2	3850336	83.0382	5528445	TTATTCACA	-1
	NC_002655.2	3856827	83.1556	5528445	TTATTCACC	-1
	NC_002655.2	3865465	83.3119	5528445	TTATCCTCA	1
	NC_002655.2	3878938	83.5556	5528445	TTTTGCACA	1
	NC_002655.2	3881513	83.6022	5528445	TTTTTCACA	1
	NC_002655.2	3888821	83.7343	5528445	TTTTGCACA	1
	NC_002655.2	3890247	83.7601	5528445	TTTTTCACA	-1
	NC_002655.2	3893658	83.8218	5528445	TTCTTCACA	1
	NC_002655.2	3902264	83.9775	5528445	ATATCCACA	-1
	NC_002655.2	3903092	83.9925	5528445	TTATCCACT	1
	NC_002655.2	3911798	84.15	5528445	TTATCCAAA	1
	NC_002655.2	3918762	84.2759	5528445	TTATTCAGA	1
	NC_002655.2	3926427	84.4146	5528445	TTATTCACC	1
	NC_002655.2	3926454	84.4151	5528445	TTATACACA	1
	NC_002655.2	3927096	84.4267	5528445	TTCTTCACA	-1
	NC_002655.2	3928121	84.4452	5528445	TCATCCACA	1
	NC_002655.2	3929268	84.466	5528445	TTATCCACA	-1
	NC_002655.2	3940115	84.6622	5528445	TTATCCACT	1
	NC_002655.2	3944868	84.7481	5528445	TTTTCCACA	1
	NC_002655.2	3957600	84.9784	5528445	TTTTTCACA	-1
	NC_002655.2	3967598	85.1593	5528445	TTATTCAGA	-1
	NC_002655.2	3969792	85.199	5528445	TCATCCACA	1
	NC_002655.2	3985996	85.4921	5528445	TTATGCACA	1
	NC_002655.2	3988668	85.5404	5528445	TCATCCACA	1
	NC_002655.2	3994965	85.6543	5528445	TTATCCACA	1
	NC_002655.2	4009652	85.92	5528445	TCATCCACA	1
	NC_002655.2	4011489	85.9532	5528445	TTATCCACA	1
	NC_002655.2	4019401	86.0963	5528445	TTATTCAGA	1
	NC_002655.2	4032535	86.3339	5528445	TTTTCCACA	1
	NC_002655.2	4042114	86.5071	5528445	CTATCCACA	-1
	NC_002655.2	4045263	86.5641	5528445	TTTTTCACA	-1
	NC_002655.2	4055962	86.7576	5528445	TTATTCAGA	-1
	NC_002655.2	4066492	86.9481	5528445	ATATCCACA	1
	NC_002655.2	4075109	87.104	5528445	TTTTGCACA	-1
	NC_002655.2	4075610	87.113	5528445	ATATCCACA	1
	NC_002655.2	4083792	87.261	5528445	TTTTCCACA	1
	NC_002655.2	4100132	87.5566	5528445	ATATCCACA	1
	NC_002655.2	4104942	87.6436	5528445	TTATTCACC	-1
	NC_002655.2	4110601	87.746	5528445	TTTTTCACA	1
	NC_002655.2	4120229	87.9201	5528445	TTATTCAGA	-1
	NC_002655.2	4137824	88.2384	5528445	TTTTACACA	-1
	NC_002655.2	4138948	88.2587	5528445	TTTTCCACA	-1
	NC_002655.2	4143500	88.341	5528445	TTATCCACA	1
	NC_002655.2	4143534	88.3417	5528445	TCATCCACA	-1
	NC_002655.2	4170423	88.828	5528445	TTATTCACC	1
	NC_002655.2	4187734	89.1412	5528445	TCATTCACA	1
	NC_002655.2	4189328	89.17	5528445	TAATACACA	1
	NC_002655.2	4189865	89.1797	5528445	TTATTCAGA	-1
	NC_002655.2	4194934	89.2714	5528445	TTATGCACA	-1
	NC_002655.2	4203989	89.4352	5528445	TTTTTCACA	1
	NC_002655.2	4206920	89.4882	5528445	TTATTCACC	-1
	NC_002655.2	4213585	89.6088	5528445	TCATTCACA	-1
	NC_002655.2	4231307	89.9293	5528445	TTTTGCACA	1
	NC_002655.2	4231501	89.9328	5528445	TTTTCCACA	1
	NC_002655.2	4234892	89.9942	5528445	TTATTCACC	-1
	NC_002655.2	4266695	90.5694	5528445	TTCTTCACA	-1
	NC_002655.2	4273335	90.6895	5528445	TTATTCACC	1
	NC_002655.2	4279261	90.7967	5528445	TTTTGCACA	1
	NC_002655.2	4280972	90.8277	5528445	TTTTGCACA	1
	NC_002655.2	4281246	90.8326	5528445	TTCTTCACA	-1
	NC_002655.2	4293313	91.0509	5528445	TTTTGCACA	1
	NC_002655.2	4297977	91.1353	5528445	TTATTCACA	-1
	NC_002655.2	4312054	91.3899	5528445	TTTTCCACA	1
	NC_002655.2	4324851	91.6214	5528445	TCATCCACA	-1
	NC_002655.2	4332390	91.7577	5528445	TTTTCCACA	1
	NC_002655.2	4333190	91.7722	5528445	TTATCCAAA	-1
	NC_002655.2	4337392	91.8482	5528445	TTTTGCACA	1
	NC_002655.2	4341540	91.9232	5528445	TTATCCTCA	-1
	NC_002655.2	4350540	92.086	5528445	TTATGCACA	-1
	NC_002655.2	4358668	92.2331	5528445	TCATCCACA	-1
	NC_002655.2	4368131	92.4042	5528445	TTATTCACA	-1
	NC_002655.2	4369136	92.4224	5528445	TTATCCTCA	-1
	NC_002655.2	4369643	92.4316	5528445	TTATGCACA	1
	NC_002655.2	4376003	92.5466	5528445	TCATCCACA	1
	NC_002655.2	4379847	92.6162	5528445	TTATTCACA	1
	NC_002655.2	4384082	92.6928	5528445	TTTTACACA	-1
	NC_002655.2	4387357	92.752	5528445	TTATCCACA	1
	NC_002655.2	4387381	92.7524	5528445	TTATTCACA	-1
	NC_002655.2	4399293	92.9679	5528445	TTTTACACA	-1
	NC_002655.2	4399458	92.9709	5528445	TTATTCAGA	1
	NC_002655.2	4401196	93.0023	5528445	TTATTCAGA	-1
	NC_002655.2	4410665	93.1736	5528445	TTATCCTCA	1
	NC_002655.2	4421065	93.3617	5528445	TTATCCACT	-1
	NC_002655.2	4426494	93.4599	5528445	TTATTCACA	-1
	NC_002655.2	4429483	93.514	5528445	TTTTCCACA	1
	NC_002655.2	4434029	93.5962	5528445	TTATTCAGA	-1
	NC_002655.2	4434379	93.6025	5528445	TTTTGCACA	1
	NC_002655.2	4437317	93.6557	5528445	TTATCCTCA	1
	NC_002655.2	4453585	93.9499	5528445	TTTTTCACA	1
	NC_002655.2	4454923	93.9741	5528445	TAATACACA	1
	NC_002655.2	4456308	93.9992	5528445	TTTTCCACA	-1
	NC_002655.2	4463337	94.1263	5528445	TCATCCACA	-1
	NC_002655.2	4468071	94.212	5528445	TTTTTCACA	1
	NC_002655.2	4472370	94.2897	5528445	TTATCCTCA	1
	NC_002655.2	4474089	94.3208	5528445	TTATCCACA	1
	NC_002655.2	4474518	94.3286	5528445	ATATCCACA	1
	NC_002655.2	4477217	94.3774	5528445	TCATCCACA	1
	NC_002655.2	4478207	94.3953	5528445	TTATTCAGA	1
	NC_002655.2	4482489	94.4728	5528445	TTATTCAGA	1
	NC_002655.2	4483976	94.4997	5528445	TTATCCACT	1
	NC_002655.2	4499095	94.7731	5528445	TTATCCTCA	1
	NC_002655.2	4501348	94.8139	5528445	TTCTTCACA	1
	NC_002655.2	4521834	95.1845	5528445	TTATTCACC	1
	NC_002655.2	4526951	95.277	5528445	TTATTCACC	1
	NC_002655.2	4530911	95.3486	5528445	TTATTCACC	-1
	NC_002655.2	4531665	95.3623	5528445	TTATCCTCA	1
	NC_002655.2	4534575	95.4149	5528445	TTATCCACT	1
	NC_002655.2	4535174	95.4257	5528445	TTTTTCACA	-1
	NC_002655.2	4543890	95.5834	5528445	TTTTCCACA	-1
	NC_002655.2	4544669	95.5975	5528445	TTTTTCACA	-1
	NC_002655.2	4545455	95.6117	5528445	TTATTCACA	-1
	NC_002655.2	4550528	95.7035	5528445	TTTTTCACA	1
	NC_002655.2	4560880	95.8907	5528445	TTATCCAAA	1
	NC_002655.2	4567599	96.0123	5528445	TTTTGCACA	1
	NC_002655.2	4576637	96.1757	5528445	TTATTCACC	1
	NC_002655.2	4581990	96.2726	5528445	TTTTACACA	1
	NC_002655.2	4582595	96.2835	5528445	TTATTCACC	-1
	NC_002655.2	4589163	96.4023	5528445	TTTTTCACA	-1
	NC_002655.2	4593150	96.4744	5528445	TTTTACACA	1
	NC_002655.2	4595451	96.5161	5528445	TTTTTCACA	1
	NC_002655.2	4598361	96.5687	5528445	TTCTTCACA	1
	NC_002655.2	4606091	96.7085	5528445	TTATCCTCA	1
	NC_002655.2	4607142	96.7275	5528445	TTATCCAAA	-1
	NC_002655.2	4608800	96.7575	5528445	TCATCCACA	1
	NC_002655.2	4617024	96.9063	5528445	TTTTGCACA	1
	NC_002655.2	4620961	96.9775	5528445	TTATCCACA	1
	NC_002655.2	4626087	97.0702	5528445	ATATCCACA	-1
	NC_002655.2	4634772	97.2273	5528445	TCATTCACA	-1
	NC_002655.2	4651108	97.5228	5528445	TTATCCACA	-1
	NC_002655.2	4653757	97.5707	5528445	TTATCCTCA	-1
	NC_002655.2	4663959	97.7552	5528445	TTATCCTCA	1
	NC_002655.2	4665705	97.7868	5528445	TTATCCACT	1
	NC_002655.2	4670548	97.8744	5528445	TTATTCACA	1
	NC_002655.2	4674495	97.9458	5528445	TTATCCAAA	1
	NC_002655.2	4676106	97.975	5528445	TTCTTCACA	1
	NC_002655.2	4679504	98.0364	5528445	TTTTCCACA	-1
	NC_002655.2	4688629	98.2015	5528445	TTATCCAAA	1
	NC_002655.2	4689313	98.2139	5528445	TTTTACACA	-1
	NC_002655.2	4697916	98.3695	5528445	TTTTGCACA	-1
	NC_002655.2	4701732	98.4385	5528445	TTATTCAGA	1
	NC_002655.2	4709932	98.5868	5528445	TTATCCAAA	1
	NC_002655.2	4711737	98.6195	5528445	CTATCCACA	1
	NC_002655.2	4713035	98.6429	5528445	TTATCCTCA	1
	NC_002655.2	4715946	98.6956	5528445	TTATCCACT	1
	NC_002655.2	4729656	98.9436	5528445	TCATCCACA	-1
	NC_002655.2	4738188	99.0979	5528445	TTTTCCACA	-1
	NC_002655.2	4739154	99.1154	5528445	TTATCCACA	1
	NC_002655.2	4742815	99.1816	5528445	ATATCCACA	1
	NC_002655.2	4744537	99.2128	5528445	TAATACACA	1
	NC_002655.2	4745031	99.2217	5528445	TTTTTCACA	-1
	NC_002655.2	4748346	99.2817	5528445	TTATCCACA	-1
	NC_002655.2	4758721	99.4693	5528445	TTTTTCACA	1
	NC_002655.2	4759174	99.4775	5528445	TTATTCAGA	1
	NC_002655.2	4773618	99.7388	5528445	TTATCCAAA	-1
	NC_002655.2	4778433	99.8259	5528445	TTTTCCACA	1
	NC_002655.2	4782533	99.9	5528445	TTATTCACC	-1
	NC_002655.2	4783740	99.9219	5528445	TTTTCCACA	-1
	NC_002655.2	4785001	99.9447	5528445	TTATTCACC	-1
	NC_002655.2	4788225	0.00300265	5528445	TTATCCACA	-1
	NC_002655.2	4788280	0.00399751	5528445	TCATTCACA	-1
	NC_002655.2	4788331	0.00492001	5528445	TTATACACA	1
	NC_002655.2	4788366	0.0055531	5528445	TTATCCAAA	-1
	NC_002655.2	4788405	0.00625854	5528445	TTATCCACA	1
	NC_002655.2	4788939	0.0159177	5528445	TTTTCCACA	-1
	NC_002655.2	4789729	0.0302074	5528445	TTTTTCACA	-1
	NC_002655.2	4794716	0.120414	5528445	TTATTCACA	1
	NC_002655.2	4803118	0.272391	5528445	TTATCCAAA	-1
	NC_002655.2	4804047	0.289195	5528445	TTATGCACA	1
	NC_002655.2	4812417	0.440594	5528445	TTATGCACA	-1
	NC_002655.2	4816948	0.522552	5528445	TTTTTCACA	-1
	NC_002655.2	4828164	0.72543	5528445	TTATTCACC	1
	NC_002655.2	4830207	0.762384	5528445	TTTTGCACA	1
	NC_002655.2	4830246	0.76309	5528445	TTATTCAGA	-1
	NC_002655.2	4830404	0.765948	5528445	TTATCCACT	-1
	NC_002655.2	4831048	0.777597	5528445	TTATCCACA	-1
	NC_002655.2	4833305	0.818422	5528445	TTTTTCACA	-1
	NC_002655.2	4837222	0.889274	5528445	TTATGCACA	1
	NC_002655.2	4859716	1.29615	5528445	TTTTGCACA	-1
	NC_002655.2	4862623	1.34873	5528445	TTCTTCACA	1
	NC_002655.2	4867469	1.43639	5528445	TTATTCACA	-1
	NC_002655.2	4874353	1.56091	5528445	TCATCCACA	-1
	NC_002655.2	4881592	1.69185	5528445	TTTTCCACA	-1
	NC_002655.2	4889427	1.83357	5528445	TTCTTCACA	1
	NC_002655.2	4908324	2.17539	5528445	TTCTTCACA	-1
	NC_002655.2	4910045	2.20652	5528445	TCATCCACA	1
	NC_002655.2	4911408	2.23117	5528445	CTATCCACA	1
	NC_002655.2	4911537	2.2335	5528445	TTATGCACA	1
	NC_002655.2	4911549	2.23372	5528445	TTATCCACA	1
	NC_002655.2	4912175	2.24504	5528445	TTATTCACC	-1
	NC_002655.2	4918008	2.35055	5528445	TCATCCACA	-1
	NC_002655.2	4922824	2.43767	5528445	TTATCCAAA	-1
	NC_002655.2	4929023	2.54979	5528445	TTTTACACA	-1
	NC_002655.2	4934138	2.64232	5528445	TTATGCACA	1
	NC_002655.2	4936793	2.69034	5528445	TCATTCACA	1
	NC_002655.2	4944287	2.82589	5528445	TTTTTCACA	1
	NC_002655.2	4945094	2.84049	5528445	TTTTGCACA	-1
	NC_002655.2	4950178	2.93245	5528445	TTTTCCACA	1
	NC_002655.2	4954791	3.01589	5528445	TTTTTCACA	-1
	NC_002655.2	4955669	3.03177	5528445	TTATTCACC	1
	NC_002655.2	4959841	3.10724	5528445	TTATTCACC	-1
	NC_002655.2	4960364	3.1167	5528445	TTATTCACA	-1
	NC_002655.2	4964826	3.19741	5528445	TCATCCACA	1
	NC_002655.2	4966008	3.21879	5528445	CTATCCACA	1
	NC_002655.2	4968477	3.26345	5528445	TCATTCACA	-1
	NC_002655.2	4969253	3.27749	5528445	TTATCCTCA	1
	NC_002655.2	4975109	3.38341	5528445	TTATCCTCA	1
	NC_002655.2	4975922	3.39812	5528445	TTATTCAGA	1
	NC_002655.2	4976125	3.40179	5528445	TTATACACA	-1
	NC_002655.2	4978450	3.44384	5528445	TTATTCACC	1
	NC_002655.2	4982071	3.50934	5528445	TTATTCACC	-1
	NC_002655.2	5018089	4.16084	5528445	TTATCCACT	1
	NC_002655.2	5023735	4.26297	5528445	TTTTCCACA	-1
	NC_002655.2	5037760	4.51666	5528445	TTCTTCACA	-1
	NC_002655.2	5039070	4.54035	5528445	TCATTCACA	1
	NC_002655.2	5044504	4.63865	5528445	TTATGCACA	1
	NC_002655.2	5052171	4.77733	5528445	TTATCCACA	-1
	NC_002655.2	5057149	4.86737	5528445	TCATCCACA	1
	NC_002655.2	5064726	5.00443	5528445	TCATCCACA	-1
	NC_002655.2	5075431	5.19806	5528445	TTTTGCACA	-1
	NC_002655.2	5085291	5.37641	5528445	TTATCCACA	-1
	NC_002655.2	5092442	5.50576	5528445	TTATTCACC	-1
	NC_002655.2	5098631	5.61771	5528445	TCATCCACA	1
	NC_002655.2	5101169	5.66362	5528445	CTATCCACA	1
	NC_002655.2	5114096	5.89744	5528445	TTATTCACC	-1
	NC_002655.2	5121390	6.02938	5528445	TTTTTCACA	-1
	NC_002655.2	5122404	6.04772	5528445	TTATTCACA	-1
	NC_002655.2	5125644	6.10633	5528445	TTATCCAAA	1
	NC_002655.2	5131195	6.20674	5528445	TTTTTCACA	-1
	NC_002655.2	5140164	6.36897	5528445	TTATCCAAA	-1
	NC_002655.2	5142300	6.40761	5528445	TTATTCAGA	-1
	NC_002655.2	5142373	6.40893	5528445	TCATTCACA	1
	NC_002655.2	5142938	6.41915	5528445	TTATGCACA	1
	NC_002655.2	5147071	6.49391	5528445	TTATGCACA	1
	NC_002655.2	5154003	6.61929	5528445	TTATTCAGA	-1
	NC_002655.2	5157221	6.6775	5528445	TTATTCAGA	1
	NC_002655.2	5165753	6.83183	5528445	TTTTTCACA	-1
	NC_002655.2	5179424	7.07912	5528445	TTATCCAAA	-1
	NC_002655.2	5179532	7.08107	5528445	CTATCCACA	-1
	NC_002655.2	5193537	7.3344	5528445	TTATCCTCA	-1
	NC_002655.2	5207629	7.5893	5528445	TTATCCACA	-1
	NC_002655.2	5210838	7.64734	5528445	TTTTTCACA	1
	NC_002655.2	5211235	7.65452	5528445	TTATACACA	1
	NC_002655.2	5211382	7.65718	5528445	TTATTCACA	1
	NC_002655.2	5211930	7.66709	5528445	TTTTTCACA	1
	NC_002655.2	5217798	7.77323	5528445	ATATCCACA	-1
	NC_002655.2	5222148	7.85192	5528445	TTATTCAGA	1
	NC_002655.2	5232356	8.03656	5528445	TTATTCAGA	-1
	NC_002655.2	5241269	8.19778	5528445	ATATCCACA	-1
	NC_002655.2	5241349	8.19923	5528445	TTTTTCACA	1
	NC_002655.2	5247640	8.31302	5528445	TTATCCACT	-1
	NC_002655.2	5269502	8.70847	5528445	TCATCCACA	-1
	NC_002655.2	5271171	8.73866	5528445	TTATCCTCA	-1
	NC_002655.2	5271468	8.74403	5528445	TCATCCACA	1
	NC_002655.2	5276386	8.83299	5528445	ATATCCACA	1
	NC_002655.2	5276453	8.8342	5528445	TTATCCACA	1
	NC_002655.2	5276615	8.83713	5528445	TTATTCACA	1
	NC_002655.2	5276627	8.83735	5528445	TCATCCACA	-1
	NC_002655.2	5277284	8.84923	5528445	TTATCCTCA	-1
	NC_002655.2	5312165	9.48017	5528445	TTTTTCACA	1
	NC_002655.2	5312632	9.48862	5528445	TTTTTCACA	-1
	NC_002655.2	5313260	9.49998	5528445	ATATCCACA	-1
	NC_002655.2	5324883	9.71022	5528445	TTATTCAGA	-1
	NC_002655.2	5332243	9.84335	5528445	ATATCCACA	-1
	NC_002655.2	5348210	10.1322	5528445	TTATCCACA	1
	NC_002655.2	5348287	10.1336	5528445	TTATCCACA	1
	NC_002655.2	5350177	10.1677	5528445	TTATCCAAA	-1
	NC_002655.2	5353304	10.2243	5528445	TTTTCCACA	-1
	NC_002655.2	5355338	10.2611	5528445	TTATTCAGA	1
	NC_002655.2	5355629	10.2664	5528445	TTATTCAGA	1
	NC_002655.2	5356541	10.2829	5528445	TTTTTCACA	1
	NC_002655.2	5357483	10.2999	5528445	TTATTCACC	-1
	NC_002655.2	5358736	10.3226	5528445	TTATCCTCA	1
	NC_002655.2	5366164	10.4569	5528445	TTATCCACT	1
	NC_002655.2	5371262	10.5491	5528445	TTATTCAGA	-1
	NC_002655.2	5395655	10.9904	5528445	TTATTCACA	1
	NC_002655.2	5401966	11.1045	5528445	TTATGCACA	-1
	NC_002655.2	5412354	11.2924	5528445	TTATCCACA	-1
	NC_002655.2	5413064	11.3053	5528445	TTATCCACT	1
	NC_002655.2	5413875	11.3199	5528445	TTATCCACT	-1
	NC_002655.2	5416917	11.375	5528445	TTTTGCACA	-1
	NC_002655.2	5417217	11.3804	5528445	TTCTTCACA	-1
	NC_002655.2	5417836	11.3916	5528445	TTATTCACA	1
	NC_002655.2	5420219	11.4347	5528445	TCATCCACA	-1
	NC_002655.2	5423023	11.4854	5528445	TTATTCACA	1
	NC_002655.2	5424557	11.5131	5528445	TTTTTCACA	-1
	NC_002655.2	5431302	11.6352	5528445	ATATCCACA	-1
	NC_002655.2	5445654	11.8948	5528445	TTTTCCACA	-1
	NC_002655.2	5446766	11.9149	5528445	TTATTCACC	1
	NC_002655.2	5449214	11.9591	5528445	TTTTTCACA	-1
	NC_002655.2	5451107	11.9934	5528445	TCATCCACA	1
	NC_002655.2	5455935	12.0807	5528445	TTTTGCACA	-1
	NC_002655.2	5456265	12.0867	5528445	TTATTCACC	-1
	NC_002655.2	5463494	12.2174	5528445	CTATCCACA	1
	NC_002655.2	5467792	12.2952	5528445	TTATTCACA	-1
	NC_002655.2	5467923	12.2976	5528445	TTCTTCACA	1
	NC_002655.2	5469586	12.3276	5528445	TTTTCCACA	1
	NC_002655.2	5476194	12.4472	5528445	TTATTCAGA	-1
	NC_002655.2	5479836	12.513	5528445	TTTTTCACA	-1
	NC_002655.2	5484657	12.6003	5528445	TTTTTCACA	-1
	NC_002655.2	5490713	12.7098	5528445	TCATCCACA	-1
	NC_002655.2	5492591	12.7438	5528445	TTATTCAGA	1
	NC_002655.2	5500351	12.8841	5528445	TTATCCAAA	1
	NC_002655.2	5503905	12.9484	5528445	TTTTTCACA	1
	NC_002655.2	5517524	13.1948	5528445	TTTTCCACA	-1
	NC_002655.2	5519366	13.2281	5528445	TTCTTCACA	-1
	NC_002655.2	5522459	13.284	5528445	TTTTTCACA	-1
	NC_002695.2	1285	14.1998	5498578	TTATTCAGA	-1
	NC_002695.2	5092	14.269	5498578	TTCTTCACA	-1
	NC_002695.2	5249	14.2719	5498578	TTTTTCACA	-1
	NC_002695.2	7815	14.3185	5498578	TCATCCACA	-1
	NC_002695.2	15281	14.4543	5498578	TTCTTCACA	-1
	NC_002695.2	23444	14.6028	5498578	TTATACACA	1
	NC_002695.2	23761	14.6085	5498578	TAATACACA	1
	NC_002695.2	24052	14.6138	5498578	TTTTTCACA	1
	NC_002695.2	24988	14.6308	5498578	ATATCCACA	1
	NC_002695.2	25191	14.6345	5498578	TTTTTCACA	1
	NC_002695.2	38589	14.8782	5498578	ATATCCACA	1
	NC_002695.2	45611	15.0059	5498578	TTATCCTCA	-1
	NC_002695.2	54415	15.166	5498578	TTATCCTCA	1
	NC_002695.2	63399	15.3294	5498578	TTATTCAGA	1
	NC_002695.2	68400	15.4204	5498578	TTATCCTCA	1
	NC_002695.2	76070	15.5598	5498578	TTCTTCACA	-1
	NC_002695.2	80648	15.6431	5498578	TTATTCAGA	1
	NC_002695.2	88715	15.7898	5498578	TCATCCACA	-1
	NC_002695.2	90198	15.8168	5498578	TTTTACACA	1
	NC_002695.2	91710	15.8443	5498578	TCATTCACA	1
	NC_002695.2	93995	15.8858	5498578	TTTTCCACA	-1
	NC_002695.2	108910	16.1571	5498578	TTTTCCACA	-1
	NC_002695.2	118154	16.3252	5498578	TTATGCACA	-1
	NC_002695.2	122854	16.4107	5498578	TCATCCACA	1
	NC_002695.2	143121	16.7793	5498578	TTTTGCACA	1
	NC_002695.2	146826	16.8466	5498578	TCATTCACA	-1
	NC_002695.2	155512	17.0046	5498578	TTATTCACC	1
	NC_002695.2	156826	17.0285	5498578	TTCTTCACA	-1
	NC_002695.2	158676	17.0622	5498578	TTATTCAGA	1
	NC_002695.2	159582	17.0786	5498578	ATATCCACA	1
	NC_002695.2	165980	17.195	5498578	TCATCCACA	-1
	NC_002695.2	166284	17.2005	5498578	TTATCCACT	-1
	NC_002695.2	171892	17.3025	5498578	TTATGCACA	1
	NC_002695.2	173179	17.3259	5498578	TTATTCAGA	-1
	NC_002695.2	186402	17.5664	5498578	TTTTTCACA	-1
	NC_002695.2	191446	17.6581	5498578	ATATCCACA	-1
	NC_002695.2	198059	17.7784	5498578	TTATCCTCA	-1
	NC_002695.2	203824	17.8832	5498578	TTTTTCACA	-1
	NC_002695.2	207877	17.957	5498578	TCATCCACA	-1
	NC_002695.2	217462	18.1313	5498578	TTTTCCACA	1
	NC_002695.2	236169	18.4715	5498578	TTTTTCACA	1
	NC_002695.2	253764	18.7915	5498578	TTATTCAGA	-1
	NC_002695.2	268334	19.0565	5498578	TTCTTCACA	-1
	NC_002695.2	272598	19.134	5498578	TTTTTCACA	1
	NC_002695.2	285254	19.3642	5498578	ATATCCACA	1
	NC_002695.2	288116	19.4162	5498578	TCATTCACA	-1
	NC_002695.2	288801	19.4287	5498578	ATATCCACA	-1
	NC_002695.2	290381	19.4574	5498578	TTATTCACA	-1
	NC_002695.2	290690	19.463	5498578	TTATTCACC	1
	NC_002695.2	299393	19.6213	5498578	TTATTCACC	-1
	NC_002695.2	306378	19.7483	5498578	ATATCCACA	1
	NC_002695.2	313254	19.8734	5498578	TTATACACA	1
	NC_002695.2	325510	20.0963	5498578	TTTTTCACA	1
	NC_002695.2	334851	20.2662	5498578	TTATCCTCA	-1
	NC_002695.2	343608	20.4254	5498578	ATATCCACA	1
	NC_002695.2	350029	20.5422	5498578	TTATTCACA	-1
	NC_002695.2	353634	20.6078	5498578	TTATTCAGA	-1
	NC_002695.2	357293	20.6743	5498578	TTATCCTCA	-1
	NC_002695.2	362061	20.761	5498578	TTATCCTCA	-1
	NC_002695.2	362782	20.7741	5498578	TTCTTCACA	1
	NC_002695.2	366141	20.8352	5498578	TTATGCACA	1
	NC_002695.2	367805	20.8655	5498578	TTTTTCACA	-1
	NC_002695.2	369905	20.9037	5498578	TTATTCACC	1
	NC_002695.2	371615	20.9348	5498578	TTTTCCACA	1
	NC_002695.2	372362	20.9484	5498578	TTTTTCACA	-1
	NC_002695.2	382436	21.1316	5498578	TTATTCACC	-1
	NC_002695.2	382724	21.1368	5498578	TTATCCACA	-1
	NC_002695.2	383718	21.1549	5498578	TTATTCAGA	-1
	NC_002695.2	386772	21.2104	5498578	TCATTCACA	-1
	NC_002695.2	387113	21.2166	5498578	TTTTTCACA	-1
	NC_002695.2	388131	21.2351	5498578	TTATTCACA	1
	NC_002695.2	390318	21.2749	5498578	TTATGCACA	1
	NC_002695.2	392105	21.3074	5498578	TTATCCACT	-1
	NC_002695.2	397158	21.3993	5498578	TTTTTCACA	1
	NC_002695.2	399069	21.4341	5498578	ATATCCACA	-1
	NC_002695.2	401420	21.4768	5498578	TTTTCCACA	-1
	NC_002695.2	414613	21.7168	5498578	TTTTGCACA	-1
	NC_002695.2	424864	21.9032	5498578	TTTTCCACA	-1
	NC_002695.2	425801	21.9202	5498578	TTTTGCACA	1
	NC_002695.2	431769	22.0288	5498578	TTTTTCACA	-1
	NC_002695.2	449399	22.3494	5498578	TCATTCACA	-1
	NC_002695.2	455088	22.4529	5498578	TTATTCAGA	-1
	NC_002695.2	456371	22.4762	5498578	TAATACACA	1
	NC_002695.2	461144	22.563	5498578	TTATCCAAA	-1
	NC_002695.2	469382	22.7128	5498578	TTATTCACA	-1
	NC_002695.2	473675	22.7909	5498578	TTATTCACC	-1
	NC_002695.2	486300	23.0205	5498578	TCATCCACA	-1
	NC_002695.2	487451	23.0414	5498578	TTATCCTCA	-1
	NC_002695.2	487790	23.0476	5498578	TTTTCCACA	1
	NC_002695.2	498706	23.2461	5498578	TTATGCACA	1
	NC_002695.2	508386	23.4222	5498578	TTATCCTCA	1
	NC_002695.2	515149	23.5452	5498578	TTATTCAGA	-1
	NC_002695.2	520976	23.6511	5498578	TTTTTCACA	-1
	NC_002695.2	524744	23.7197	5498578	TTATTCACC	-1
	NC_002695.2	534264	23.8928	5498578	CTATCCACA	1
	NC_002695.2	544726	24.0831	5498578	TTTTCCACA	-1
	NC_002695.2	545884	24.1041	5498578	TTATTCACC	-1
	NC_002695.2	548160	24.1455	5498578	TTCTTCACA	1
	NC_002695.2	559309	24.3483	5498578	TTATTCACC	-1
	NC_002695.2	567581	24.4987	5498578	TTTTGCACA	1
	NC_002695.2	581181	24.7461	5498578	TTATTCACC	-1
	NC_002695.2	602693	25.1373	5498578	TCATCCACA	-1
	NC_002695.2	608628	25.2452	5498578	TCATCCACA	-1
	NC_002695.2	616958	25.3967	5498578	TTTTTCACA	-1
	NC_002695.2	622626	25.4998	5498578	TTATCCAAA	-1
	NC_002695.2	626161	25.5641	5498578	ATATCCACA	-1
	NC_002695.2	627918	25.596	5498578	TTATTCACC	-1
	NC_002695.2	630423	25.6416	5498578	TTATCCTCA	1
	NC_002695.2	637583	25.7718	5498578	ATATCCACA	-1
	NC_002695.2	644214	25.8924	5498578	TTATTCACC	1
	NC_002695.2	644313	25.8942	5498578	TTATGCACA	1
	NC_002695.2	650014	25.9979	5498578	TTCTTCACA	1
	NC_002695.2	663950	26.2513	5498578	TTATGCACA	1
	NC_002695.2	665783	26.2847	5498578	TTTTTCACA	-1
	NC_002695.2	675663	26.4644	5498578	TTATTCACA	1
	NC_002695.2	675845	26.4677	5498578	TTATTCACC	-1
	NC_002695.2	686320	26.6582	5498578	TTATTCAGA	1
	NC_002695.2	687680	26.6829	5498578	TTTTGCACA	1
	NC_002695.2	695290	26.8213	5498578	TAATACACA	-1
	NC_002695.2	697702	26.8652	5498578	TTATCCACT	1
	NC_002695.2	699625	26.9001	5498578	ATATCCACA	-1
	NC_002695.2	701530	26.9348	5498578	TTATCCACA	-1
	NC_002695.2	714466	27.17	5498578	TTATCCTCA	-1
	NC_002695.2	718139	27.2368	5498578	TTATTCACA	-1
	NC_002695.2	727343	27.4042	5498578	TCATCCACA	1
	NC_002695.2	728298	27.4216	5498578	TTATCCACT	-1
	NC_002695.2	746789	27.7579	5498578	CTATCCACA	1
	NC_002695.2	754022	27.8894	5498578	TTATGCACA	1
	NC_002695.2	755519	27.9167	5498578	TTATCCAAA	1
	NC_002695.2	759841	27.9953	5498578	TTTTGCACA	1
	NC_002695.2	760510	28.0074	5498578	TTATACACA	-1
	NC_002695.2	779469	28.3522	5498578	TTTTTCACA	-1
	NC_002695.2	781870	28.3959	5498578	TCATCCACA	1
	NC_002695.2	783634	28.428	5498578	TTATTCACC	1
	NC_002695.2	795473	28.6433	5498578	TTATTCAGA	-1
	NC_002695.2	799274	28.7124	5498578	TTCTTCACA	-1
	NC_002695.2	800683	28.738	5498578	TTATTCACC	1
	NC_002695.2	813230	28.9662	5498578	TAATACACA	1
	NC_002695.2	823560	29.1541	5498578	TTATGCACA	-1
	NC_002695.2	825166	29.1833	5498578	TTATGCACA	-1
	NC_002695.2	827845	29.232	5498578	TTATTCACC	1
	NC_002695.2	831833	29.3045	5498578	TTTTTCACA	-1
	NC_002695.2	832814	29.3224	5498578	TTTTACACA	-1
	NC_002695.2	833661	29.3378	5498578	TCATTCACA	-1
	NC_002695.2	838601	29.4276	5498578	TTTTCCACA	-1
	NC_002695.2	841934	29.4882	5498578	ATATCCACA	1
	NC_002695.2	843841	29.5229	5498578	TCATCCACA	1
	NC_002695.2	855461	29.7343	5498578	TTATCCACT	-1
	NC_002695.2	867572	29.9545	5498578	TTTTCCACA	-1
	NC_002695.2	874870	30.0872	5498578	TCATCCACA	-1
	NC_002695.2	876074	30.1091	5498578	TCATTCACA	-1
	NC_002695.2	890205	30.3661	5498578	ATATCCACA	1
	NC_002695.2	892885	30.4149	5498578	TAATACACA	-1
	NC_002695.2	902013	30.5809	5498578	TTATTCACC	-1
	NC_002695.2	906006	30.6535	5498578	TTATTCACC	-1
	NC_002695.2	908514	30.6991	5498578	TTATGCACA	1
	NC_002695.2	919598	30.9007	5498578	TTATCCACA	-1
	NC_002695.2	922515	30.9537	5498578	TCATTCACA	-1
	NC_002695.2	924589	30.9914	5498578	TTCTTCACA	-1
	NC_002695.2	929033	31.0723	5498578	TTTTCCACA	1
	NC_002695.2	935473	31.1894	5498578	TTATCCACT	1
	NC_002695.2	935487	31.1896	5498578	TTATCCACA	-1
	NC_002695.2	935499	31.1899	5498578	TAATACACA	-1
	NC_002695.2	946677	31.3932	5498578	TTTTCCACA	1
	NC_002695.2	951922	31.4885	5498578	TTTTCCACA	1
	NC_002695.2	956179	31.566	5498578	TTATTCAGA	-1
	NC_002695.2	959335	31.6234	5498578	ATATCCACA	1
	NC_002695.2	971075	31.8369	5498578	CTATCCACA	-1
	NC_002695.2	971351	31.8419	5498578	ATATCCACA	1
	NC_002695.2	984362	32.0785	5498578	TCATTCACA	-1
	NC_002695.2	996442	32.2982	5498578	TTATTCAGA	-1
	NC_002695.2	997458	32.3167	5498578	TTATTCAGA	1
	NC_002695.2	1001759	32.3949	5498578	TTATACACA	1
	NC_002695.2	1001852	32.3966	5498578	TTTTTCACA	-1
	NC_002695.2	1013384	32.6063	5498578	TTTTGCACA	-1
	NC_002695.2	1017991	32.6901	5498578	ATATCCACA	-1
	NC_002695.2	1023765	32.7951	5498578	TTATACACA	-1
	NC_002695.2	1023848	32.7966	5498578	TTATCCACT	-1
	NC_002695.2	1026392	32.8429	5498578	TTATTCAGA	1
	NC_002695.2	1026938	32.8528	5498578	TTATTCAGA	-1
	NC_002695.2	1027409	32.8614	5498578	TTTTCCACA	1
	NC_002695.2	1027447	32.8621	5498578	TTATCCACA	1
	NC_002695.2	1030291	32.9138	5498578	TCATTCACA	1
	NC_002695.2	1033430	32.9709	5498578	TTTTTCACA	1
	NC_002695.2	1034626	32.9926	5498578	ATATCCACA	-1
	NC_002695.2	1034851	32.9967	5498578	TCATTCACA	-1
	NC_002695.2	1035711	33.0124	5498578	TTTTCCACA	1
	NC_002695.2	1041291	33.1139	5498578	TTATTCAGA	-1
	NC_002695.2	1047148	33.2204	5498578	TTTTTCACA	-1
	NC_002695.2	1051215	33.2943	5498578	TTTTTCACA	-1
	NC_002695.2	1075549	33.7369	5498578	TTATACACA	-1
	NC_002695.2	1084249	33.8951	5498578	TTATCCAAA	1
	NC_002695.2	1090756	34.0134	5498578	TTTTGCACA	1
	NC_002695.2	1096211	34.1127	5498578	TTATCCACT	-1
	NC_002695.2	1113874	34.4339	5498578	TTATCCACA	1
	NC_002695.2	1117108	34.4927	5498578	TTTTGCACA	1
	NC_002695.2	1117782	34.505	5498578	TTATCCAAA	-1
	NC_002695.2	1126752	34.6681	5498578	TTATACACA	1
	NC_002695.2	1129107	34.7109	5498578	TTATTCACA	-1
	NC_002695.2	1142785	34.9597	5498578	ATATCCACA	-1
	NC_002695.2	1150786	35.1052	5498578	TTTTACACA	-1
	NC_002695.2	1160864	35.2885	5498578	TTCTTCACA	-1
	NC_002695.2	1161868	35.3067	5498578	TTCTTCACA	1
	NC_002695.2	1166547	35.3918	5498578	TTATTCAGA	-1
	NC_002695.2	1168202	35.4219	5498578	TTATCCAAA	1
	NC_002695.2	1172932	35.5079	5498578	TTTTACACA	1
	NC_002695.2	1182079	35.6743	5498578	TTTTTCACA	1
	NC_002695.2	1193680	35.8853	5498578	CTATCCACA	-1
	NC_002695.2	1194354	35.8975	5498578	ATATCCACA	-1
	NC_002695.2	1194868	35.9069	5498578	TTCTTCACA	-1
	NC_002695.2	1195572	35.9197	5498578	TCATCCACA	-1
	NC_002695.2	1206723	36.1225	5498578	TTATTCACC	-1
	NC_002695.2	1211216	36.2042	5498578	TTTTGCACA	-1
	NC_002695.2	1212500	36.2275	5498578	TTATCCTCA	-1
	NC_002695.2	1217425	36.3171	5498578	ATATCCACA	-1
	NC_002695.2	1226148	36.4758	5498578	TTATTCACC	1
	NC_002695.2	1243099	36.784	5498578	TTATTCAGA	1
	NC_002695.2	1249196	36.8949	5498578	TTATCCACT	1
	NC_002695.2	1249679	36.9037	5498578	TTATTCAGA	-1
	NC_002695.2	1249791	36.9057	5498578	TTTTGCACA	1
	NC_002695.2	1256379	37.0256	5498578	TCATTCACA	1
	NC_002695.2	1267324	37.2246	5498578	ATATCCACA	-1
	NC_002695.2	1267453	37.227	5498578	TTTTACACA	1
	NC_002695.2	1275967	37.3818	5498578	TTTTGCACA	-1
	NC_002695.2	1276754	37.3961	5498578	TTTTCCACA	1
	NC_002695.2	1278010	37.4189	5498578	TTATTCAGA	-1
	NC_002695.2	1280596	37.466	5498578	ATATCCACA	-1
	NC_002695.2	1283964	37.5272	5498578	ATATCCACA	-1
	NC_002695.2	1289409	37.6263	5498578	TTATCCACT	1
	NC_002695.2	1290451	37.6452	5498578	TTATTCAGA	1
	NC_002695.2	1298775	37.7966	5498578	TTATGCACA	1
	NC_002695.2	1305240	37.9142	5498578	TTTTGCACA	-1
	NC_002695.2	1315292	38.097	5498578	TTTTTCACA	1
	NC_002695.2	1319095	38.1661	5498578	ATATCCACA	1
	NC_002695.2	1320138	38.1851	5498578	TTATTCACA	-1
	NC_002695.2	1324119	38.2575	5498578	TCATTCACA	1
	NC_002695.2	1325502	38.2827	5498578	TTATTCAGA	1
	NC_002695.2	1328248	38.3326	5498578	TTATCCAAA	1
	NC_002695.2	1333736	38.4324	5498578	TTATTCACC	-1
	NC_002695.2	1336360	38.4801	5498578	TTATTCACC	-1
	NC_002695.2	1336419	38.4812	5498578	TTATGCACA	-1
	NC_002695.2	1340463	38.5547	5498578	TAATACACA	-1
	NC_002695.2	1340880	38.5623	5498578	TTATCCAAA	1
	NC_002695.2	1344056	38.6201	5498578	TTTTACACA	-1
	NC_002695.2	1344709	38.632	5498578	TTTTTCACA	-1
	NC_002695.2	1347026	38.6741	5498578	TTATTCAGA	1
	NC_002695.2	1349015	38.7103	5498578	TTATTCAGA	-1
	NC_002695.2	1351364	38.753	5498578	TTATCCACA	-1
	NC_002695.2	1352339	38.7707	5498578	TTATTCACC	-1
	NC_002695.2	1354284	38.8061	5498578	TTTTGCACA	-1
	NC_002695.2	1356653	38.8492	5498578	TTCTTCACA	-1
	NC_002695.2	1371961	39.1276	5498578	TTATTCACA	-1
	NC_002695.2	1375861	39.1985	5498578	TTATTCACC	-1
	NC_002695.2	1376465	39.2095	5498578	TTATTCAGA	-1
	NC_002695.2	1380547	39.2837	5498578	TCATCCACA	-1
	NC_002695.2	1381580	39.3025	5498578	TTTTGCACA	1
	NC_002695.2	1384839	39.3618	5498578	TTTTGCACA	1
	NC_002695.2	1388052	39.4202	5498578	TTATTCACA	1
	NC_002695.2	1388105	39.4212	5498578	TTATCCTCA	1
	NC_002695.2	1390484	39.4645	5498578	TTATTCAGA	1
	NC_002695.2	1394132	39.5308	5498578	TTTTGCACA	1
	NC_002695.2	1400934	39.6545	5498578	TTTTCCACA	1
	NC_002695.2	1401336	39.6618	5498578	TTATCCTCA	1
	NC_002695.2	1401609	39.6668	5498578	TTATCCACT	1
	NC_002695.2	1412794	39.8702	5498578	TAATACACA	-1
	NC_002695.2	1418661	39.9769	5498578	TTATTCACC	1
	NC_002695.2	1420011	40.0015	5498578	TCATCCACA	1
	NC_002695.2	1422826	40.0526	5498578	TTATTCACA	-1
	NC_002695.2	1423392	40.0629	5498578	TTATTCAGA	1
	NC_002695.2	1424887	40.0901	5498578	TTTTTCACA	1
	NC_002695.2	1425653	40.1041	5498578	TTTTGCACA	-1
	NC_002695.2	1426211	40.1142	5498578	TTATGCACA	-1
	NC_002695.2	1427562	40.1388	5498578	TTTTACACA	1
	NC_002695.2	1434681	40.2682	5498578	TTTTCCACA	-1
	NC_002695.2	1437138	40.3129	5498578	TCATTCACA	1
	NC_002695.2	1437186	40.3138	5498578	TTTTACACA	1
	NC_002695.2	1437444	40.3185	5498578	TTATTCAGA	-1
	NC_002695.2	1439287	40.352	5498578	TTTTGCACA	1
	NC_002695.2	1442098	40.4031	5498578	TTATCCACT	1
	NC_002695.2	1442587	40.412	5498578	TTATCCTCA	1
	NC_002695.2	1443435	40.4275	5498578	TCATCCACA	-1
	NC_002695.2	1444263	40.4425	5498578	TTATTCACC	1
	NC_002695.2	1454163	40.6226	5498578	TCATCCACA	-1
	NC_002695.2	1455666	40.6499	5498578	TTATCCTCA	-1
	NC_002695.2	1466880	40.8538	5498578	TTATTCAGA	1
	NC_002695.2	1477447	41.046	5498578	ATATCCACA	-1
	NC_002695.2	1478316	41.0618	5498578	TCATTCACA	-1
	NC_002695.2	1484737	41.1786	5498578	TTATTCACA	-1
	NC_002695.2	1497555	41.4117	5498578	TTATTCAGA	-1
	NC_002695.2	1509401	41.6271	5498578	TTCTTCACA	-1
	NC_002695.2	1509646	41.6316	5498578	TTATTCACA	-1
	NC_002695.2	1516875	41.7631	5498578	TTATTCACC	-1
	NC_002695.2	1518593	41.7943	5498578	TTATTCAGA	1
	NC_002695.2	1528067	41.9666	5498578	TTTTACACA	1
	NC_002695.2	1528118	41.9675	5498578	TCATTCACA	-1
	NC_002695.2	1530768	42.0157	5498578	TTTTCCACA	1
	NC_002695.2	1545582	42.2852	5498578	TTCTTCACA	-1
	NC_002695.2	1546050	42.2937	5498578	TCATCCACA	-1
	NC_002695.2	1562796	42.5982	5498578	TTATTCACC	-1
	NC_002695.2	1568104	42.6947	5498578	TTTTCCACA	1
	NC_002695.2	1571253	42.752	5498578	TTTTTCACA	-1
	NC_002695.2	1572139	42.7681	5498578	TTATCCTCA	-1
	NC_002695.2	1574948	42.8192	5498578	TTATTCACC	-1
	NC_002695.2	1589379	43.0817	5498578	TTTTTCACA	1
	NC_002695.2	1589407	43.0822	5498578	TAATACACA	-1
	NC_002695.2	1598162	43.2414	5498578	TTATTCACC	-1
	NC_002695.2	1599102	43.2585	5498578	TTATCCACT	-1
	NC_002695.2	1600775	43.2889	5498578	TTATACACA	-1
	NC_002695.2	1607943	43.4193	5498578	TCATCCACA	-1
	NC_002695.2	1608182	43.4236	5498578	TTATCCACA	-1
	NC_002695.2	1613834	43.5264	5498578	TTATCCTCA	-1
	NC_002695.2	1616197	43.5694	5498578	TTATCCAAA	1
	NC_002695.2	1620011	43.6388	5498578	TTATTCAGA	1
	NC_002695.2	1624092	43.713	5498578	ATATCCACA	-1
	NC_002695.2	1626183	43.751	5498578	TTCTTCACA	-1
	NC_002695.2	1632059	43.8579	5498578	TCATCCACA	-1
	NC_002695.2	1646407	44.1188	5498578	TTATCCACA	-1
	NC_002695.2	1667813	44.5081	5498578	TTATTCAGA	1
	NC_002695.2	1676771	44.671	5498578	TTATTCACC	-1
	NC_002695.2	1677926	44.692	5498578	TTTTGCACA	-1
	NC_002695.2	1694359	44.9909	5498578	TTTTGCACA	-1
	NC_002695.2	1694734	44.9977	5498578	TTATGCACA	1
	NC_002695.2	1696298	45.0262	5498578	TTTTGCACA	1
	NC_002695.2	1712590	45.3224	5498578	ATATCCACA	1
	NC_002695.2	1718843	45.4362	5498578	TTTTGCACA	1
	NC_002695.2	1719616	45.4502	5498578	TTATCCACT	-1
	NC_002695.2	1727639	45.5961	5498578	TTATTCACC	1
	NC_002695.2	1733141	45.6962	5498578	TCATTCACA	1
	NC_002695.2	1742632	45.8688	5498578	TTTTGCACA	1
	NC_002695.2	1751058	46.022	5498578	TTTTCCACA	-1
	NC_002695.2	1758547	46.1582	5498578	TTATTCAGA	1
	NC_002695.2	1761702	46.2156	5498578	TTATTCACC	-1
	NC_002695.2	1762753	46.2347	5498578	ATATCCACA	1
	NC_002695.2	1770748	46.3801	5498578	TTATTCACC	1
	NC_002695.2	1781266	46.5714	5498578	TTATTCACC	-1
	NC_002695.2	1786574	46.668	5498578	TTTTCCACA	1
	NC_002695.2	1789724	46.7252	5498578	TTTTTCACA	-1
	NC_002695.2	1790610	46.7414	5498578	TTATCCTCA	-1
	NC_002695.2	1793257	46.7895	5498578	TTATTCACC	-1
	NC_002695.2	1806367	47.0279	5498578	TCATCCACA	-1
	NC_002695.2	1810274	47.099	5498578	TTATCCTCA	1
	NC_002695.2	1812905	47.1468	5498578	TTATCCACA	-1
	NC_002695.2	1816890	47.2193	5498578	TTATTCACC	-1
	NC_002695.2	1823822	47.3454	5498578	TTTTCCACA	1
	NC_002695.2	1834021	47.5309	5498578	TTTTTCACA	-1
	NC_002695.2	1834559	47.5406	5498578	TTCTTCACA	1
	NC_002695.2	1843872	47.71	5498578	TAATACACA	-1
	NC_002695.2	1846758	47.7625	5498578	TTATCCAAA	1
	NC_002695.2	1850164	47.8244	5498578	TAATACACA	-1
	NC_002695.2	1854011	47.8944	5498578	TTATTCACC	-1
	NC_002695.2	1856446	47.9387	5498578	TCATTCACA	-1
	NC_002695.2	1856473	47.9392	5498578	TTTTTCACA	-1
	NC_002695.2	1857509	47.958	5498578	TTTTGCACA	-1
	NC_002695.2	1861525	48.0311	5498578	TTATTCACC	1
	NC_002695.2	1863801	48.0724	5498578	TCATTCACA	-1
	NC_002695.2	1878407	48.3381	5498578	TTTTTCACA	1
	NC_002695.2	1881390	48.3923	5498578	TCATCCACA	-1
	NC_002695.2	1902268	48.772	5498578	TTATCCAAA	-1
	NC_002695.2	1902310	48.7728	5498578	CTATCCACA	1
	NC_002695.2	1903922	48.8021	5498578	TTTTCCACA	-1
	NC_002695.2	1904359	48.8101	5498578	TTATCCACA	-1
	NC_002695.2	1911821	48.9458	5498578	TTATTCAGA	1
	NC_002695.2	1914245	48.9898	5498578	TTTTTCACA	1
	NC_002695.2	1933411	49.3384	5498578	TTATTCAGA	-1
	NC_002695.2	1948564	49.614	5498578	TTATTCACC	-1
	NC_002695.2	1957031	49.768	5498578	TTTTTCACA	-1
	NC_002695.2	1957917	49.7841	5498578	TTATCCTCA	-1
	NC_002695.2	1960563	49.8322	5498578	TTATTCACC	-1
	NC_002695.2	1963061	49.8776	5498578	TCATCCACA	1
	NC_002695.2	1970655	50.0157	5498578	TTCTTCACA	-1
	NC_002695.2	1977580	50.1417	5498578	TTCTTCACA	1
	NC_002695.2	1985003	50.2767	5498578	TCATCCACA	1
	NC_002695.2	1987128	50.3153	5498578	TTATTCACA	-1
	NC_002695.2	1987683	50.3254	5498578	TTATTCACC	-1
	NC_002695.2	1994081	50.4418	5498578	TTATCCACA	1
	NC_002695.2	1998880	50.5291	5498578	TTATTCACA	1
	NC_002695.2	2007586	50.6874	5498578	TTATTCACC	1
	NC_002695.2	2015274	50.8272	5498578	TTTTCCACA	-1
	NC_002695.2	2019464	50.9034	5498578	TTATTCAGA	-1
	NC_002695.2	2025463	51.0125	5498578	ATATCCACA	-1
	NC_002695.2	2035114	51.188	5498578	TTATTCACC	1
	NC_002695.2	2037039	51.223	5498578	TTATTCACC	-1
	NC_002695.2	2038570	51.2509	5498578	TTTTGCACA	1
	NC_002695.2	2042807	51.3279	5498578	TTATCCACA	1
	NC_002695.2	2043571	51.3418	5498578	TTATTCACA	-1
	NC_002695.2	2063967	51.7128	5498578	TTATCCACA	1
	NC_002695.2	2066289	51.755	5498578	TTTTACACA	1
	NC_002695.2	2083009	52.0591	5498578	TTATTCAGA	1
	NC_002695.2	2088937	52.1669	5498578	TTATTCAGA	1
	NC_002695.2	2100055	52.3691	5498578	TTTTCCACA	1
	NC_002695.2	2101317	52.392	5498578	CTATCCACA	-1
	NC_002695.2	2125252	52.8273	5498578	TTCTTCACA	1
	NC_002695.2	2126535	52.8507	5498578	TTATCCACT	1
	NC_002695.2	2127087	52.8607	5498578	TTATTCAGA	1
	NC_002695.2	2129549	52.9055	5498578	TTATTCACC	-1
	NC_002695.2	2130904	52.9301	5498578	ATATCCACA	-1
	NC_002695.2	2141910	53.1303	5498578	TTTTGCACA	1
	NC_002695.2	2142279	53.137	5498578	TTTTGCACA	-1
	NC_002695.2	2145470	53.195	5498578	TTTTGCACA	-1
	NC_002695.2	2149890	53.2754	5498578	TTTTTCACA	1
	NC_002695.2	2155664	53.3804	5498578	TTATTCAGA	-1
	NC_002695.2	2160453	53.4675	5498578	TTCTTCACA	1
	NC_002695.2	2171264	53.6641	5498578	TTTTCCACA	1
	NC_002695.2	2180360	53.8296	5498578	TCATCCACA	1
	NC_002695.2	2186641	53.9438	5498578	TTTTTCACA	-1
	NC_002695.2	2192862	54.0569	5498578	TTATTCACA	-1
	NC_002695.2	2193868	54.0752	5498578	TTTTGCACA	-1
	NC_002695.2	2198634	54.1619	5498578	TCATCCACA	1
	NC_002695.2	2202475	54.2317	5498578	TCATTCACA	-1
	NC_002695.2	2209207	54.3542	5498578	TTCTTCACA	1
	NC_002695.2	2210028	54.3691	5498578	TTTTGCACA	-1
	NC_002695.2	2213995	54.4413	5498578	TTATTCACC	1
	NC_002695.2	2220643	54.5622	5498578	TTATTCACC	1
	NC_002695.2	2221273	54.5736	5498578	TTATTCACC	1
	NC_002695.2	2223447	54.6132	5498578	TTATCCTCA	1
	NC_002695.2	2224342	54.6294	5498578	TTTTTCACA	1
	NC_002695.2	2227499	54.6868	5498578	TTTTCCACA	-1
	NC_002695.2	2232807	54.7834	5498578	TTATTCACC	1
	NC_002695.2	2237604	54.8706	5498578	TTTTTCACA	-1
	NC_002695.2	2245274	55.0101	5498578	TTTTACACA	-1
	NC_002695.2	2247536	55.0513	5498578	TTTTCCACA	1
	NC_002695.2	2251368	55.1209	5498578	TTATTCACC	1
	NC_002695.2	2256935	55.2222	5498578	TTATCCACT	-1
	NC_002695.2	2264452	55.3589	5498578	TTTTTCACA	1
	NC_002695.2	2274991	55.5506	5498578	TTTTGCACA	1
	NC_002695.2	2286729	55.764	5498578	TCATCCACA	1
	NC_002695.2	2303417	56.0675	5498578	CTATCCACA	-1
	NC_002695.2	2310725	56.2004	5498578	TTTTCCACA	-1
	NC_002695.2	2311217	56.2094	5498578	TTTTCCACA	1
	NC_002695.2	2327686	56.5089	5498578	TTATCCTCA	-1
	NC_002695.2	2337440	56.6863	5498578	TTTTACACA	1
	NC_002695.2	2339347	56.721	5498578	TTATCCACT	1
	NC_002695.2	2340907	56.7493	5498578	TTCTTCACA	-1
	NC_002695.2	2341379	56.7579	5498578	TTTTTCACA	-1
	NC_002695.2	2341737	56.7644	5498578	TTTTTCACA	-1
	NC_002695.2	2349099	56.8983	5498578	TTATCCTCA	1
	NC_002695.2	2373765	57.3469	5498578	TTATCCACT	-1
	NC_002695.2	2375781	57.3836	5498578	CTATCCACA	1
	NC_002695.2	2378580	57.4345	5498578	TTATTCAGA	1
	NC_002695.2	2383941	57.532	5498578	TTATGCACA	1
	NC_002695.2	2397092	57.7712	5498578	TCATCCACA	1
	NC_002695.2	2404067	57.898	5498578	TTATTCAGA	1
	NC_002695.2	2422954	58.2415	5498578	TTTTGCACA	-1
	NC_002695.2	2431826	58.4028	5498578	TTATTCACC	-1
	NC_002695.2	2432055	58.407	5498578	TTATTCAGA	-1
	NC_002695.2	2435399	58.4678	5498578	ATATCCACA	-1
	NC_002695.2	2438506	58.5243	5498578	TTTTCCACA	-1
	NC_002695.2	2445178	58.6457	5498578	TTTTTCACA	1
	NC_002695.2	2448348	58.7033	5498578	TTATTCACA	1
	NC_002695.2	2451219	58.7555	5498578	ATATCCACA	1
	NC_002695.2	2467435	59.0504	5498578	TTATGCACA	1
	NC_002695.2	2467513	59.0519	5498578	TTATCCACA	1
	NC_002695.2	2485882	59.3859	5498578	TTATTCACC	1
	NC_002695.2	2495319	59.5576	5498578	TTATCCTCA	-1
	NC_002695.2	2509676	59.8187	5498578	TTTTGCACA	1
	NC_002695.2	2512216	59.8649	5498578	TTATTCACC	1
	NC_002695.2	2512637	59.8725	5498578	CTATCCACA	1
	NC_002695.2	2522397	60.05	5498578	TTCTTCACA	-1
	NC_002695.2	2525760	60.1112	5498578	TCATCCACA	1
	NC_002695.2	2527895	60.15	5498578	TTTTTCACA	1
	NC_002695.2	2528984	60.1698	5498578	TTATCCACA	-1
	NC_002695.2	2529543	60.18	5498578	CTATCCACA	1
	NC_002695.2	2537683	60.328	5498578	TTATTCACA	1
	NC_002695.2	2550442	60.5601	5498578	TTTTTCACA	-1
	NC_002695.2	2550832	60.5672	5498578	TTCTTCACA	1
	NC_002695.2	2556793	60.6756	5498578	TTTTACACA	1
	NC_002695.2	2569466	60.906	5498578	TCATCCACA	1
	NC_002695.2	2571753	60.9476	5498578	TTATTCACC	1
	NC_002695.2	2583828	61.1672	5498578	TTTTCCACA	-1
	NC_002695.2	2587804	61.2395	5498578	TTTTCCACA	-1
	NC_002695.2	2594721	61.3653	5498578	TTATCCAAA	-1
	NC_002695.2	2595444	61.3785	5498578	TTTTTCACA	1
	NC_002695.2	2606507	61.5797	5498578	TTTTTCACA	1
	NC_002695.2	2624987	61.9158	5498578	TCATCCACA	1
	NC_002695.2	2626381	61.9411	5498578	TTTTTCACA	1
	NC_002695.2	2634523	62.0892	5498578	CTATCCACA	1
	NC_002695.2	2639482	62.1794	5498578	TTATCCACT	-1
	NC_002695.2	2641003	62.207	5498578	TCATCCACA	-1
	NC_002695.2	2643307	62.2489	5498578	TCATCCACA	-1
	NC_002695.2	2658158	62.519	5498578	TTTTCCACA	1
	NC_002695.2	2658673	62.5284	5498578	TTATCCAAA	-1
	NC_002695.2	2663606	62.6181	5498578	TCATTCACA	1
	NC_002695.2	2683762	62.9847	5498578	TCATCCACA	1
	NC_002695.2	2684466	62.9975	5498578	TTCTTCACA	1
	NC_002695.2	2684980	63.0068	5498578	ATATCCACA	1
	NC_002695.2	2685654	63.0191	5498578	CTATCCACA	1
	NC_002695.2	2705674	63.3832	5498578	TCATCCACA	1
	NC_002695.2	2721787	63.6762	5498578	TTATCCAAA	1
	NC_002695.2	2725296	63.74	5498578	TCATCCACA	-1
	NC_002695.2	2727830	63.7861	5498578	TTTTTCACA	1
	NC_002695.2	2762781	64.4218	5498578	TTATCCTCA	1
	NC_002695.2	2774217	64.6297	5498578	TCATCCACA	1
	NC_002695.2	2778832	64.7137	5498578	TTTTCCACA	1
	NC_002695.2	2779296	64.7221	5498578	TTTTCCACA	1
	NC_002695.2	2779716	64.7298	5498578	TTCTTCACA	-1
	NC_002695.2	2782519	64.7807	5498578	TTTTTCACA	-1
	NC_002695.2	2784218	64.8116	5498578	TTTTGCACA	1
	NC_002695.2	2787555	64.8723	5498578	TTATTCAGA	1
	NC_002695.2	2790051	64.9177	5498578	TTTTCCACA	1
	NC_002695.2	2798979	65.0801	5498578	TTTTTCACA	1
	NC_002695.2	2799338	65.0866	5498578	TTTTTCACA	1
	NC_002695.2	2805682	65.202	5498578	TTATTCAGA	1
	NC_002695.2	2805974	65.2073	5498578	TTATCCTCA	-1
	NC_002695.2	2812212	65.3207	5498578	TTATTCACC	1
	NC_002695.2	2815670	65.3836	5498578	ATATCCACA	1
	NC_002695.2	2815760	65.3853	5498578	TTCTTCACA	1
	NC_002695.2	2821609	65.4916	5498578	TCATTCACA	-1
	NC_002695.2	2823551	65.527	5498578	TTATTCAGA	1
	NC_002695.2	2826620	65.5828	5498578	TTATCCTCA	-1
	NC_002695.2	2833493	65.7078	5498578	TTATTCACC	1
	NC_002695.2	2835726	65.7484	5498578	TTATCCACT	-1
	NC_002695.2	2836701	65.7661	5498578	TTCTTCACA	-1
	NC_002695.2	2843181	65.884	5498578	TTATGCACA	1
	NC_002695.2	2844675	65.9111	5498578	TTATCCACA	1
	NC_002695.2	2845470	65.9256	5498578	TTTTGCACA	1
	NC_002695.2	2848412	65.9791	5498578	TTTTCCACA	1
	NC_002695.2	2855137	66.1014	5498578	TTTTCCACA	-1
	NC_002695.2	2872529	66.4177	5498578	TTTTCCACA	-1
	NC_002695.2	2873792	66.4407	5498578	ATATCCACA	-1
	NC_002695.2	2881032	66.5723	5498578	TTTTTCACA	1
	NC_002695.2	2883577	66.6186	5498578	ATATCCACA	-1
	NC_002695.2	2888136	66.7015	5498578	TTTTGCACA	1
	NC_002695.2	2892859	66.7874	5498578	TTCTTCACA	1
	NC_002695.2	2907283	67.0498	5498578	TTTTCCACA	1
	NC_002695.2	2909520	67.0904	5498578	TTTTCCACA	1
	NC_002695.2	2925495	67.381	5498578	TTTTTCACA	-1
	NC_002695.2	2927950	67.4256	5498578	TTTTTCACA	1
	NC_002695.2	2928666	67.4386	5498578	TTATCCACT	1
	NC_002695.2	2934762	67.5495	5498578	TTTTACACA	1
	NC_002695.2	2943533	67.709	5498578	TTATGCACA	-1
	NC_002695.2	2946016	67.7542	5498578	TTATCCACA	-1
	NC_002695.2	2951294	67.8502	5498578	TCATTCACA	1
	NC_002695.2	2955535	67.9273	5498578	ATATCCACA	1
	NC_002695.2	2956058	67.9368	5498578	TTATTCACC	1
	NC_002695.2	2974998	68.2813	5498578	TTATTCAGA	1
	NC_002695.2	2986118	68.4835	5498578	TTTTTCACA	-1
	NC_002695.2	2989014	68.5362	5498578	TTATGCACA	1
	NC_002695.2	2993959	68.6261	5498578	TTATTCAGA	-1
	NC_002695.2	3004668	68.8208	5498578	TTATCCTCA	-1
	NC_002695.2	3004893	68.8249	5498578	TTATCCTCA	1
	NC_002695.2	3021243	69.1223	5498578	TTTTCCACA	-1
	NC_002695.2	3024395	69.1796	5498578	TCATCCACA	-1
	NC_002695.2	3029998	69.2815	5498578	TTTTCCACA	1
	NC_002695.2	3034193	69.3578	5498578	TTATTCACC	-1
	NC_002695.2	3037686	69.4213	5498578	TTATCCACA	1
	NC_002695.2	3044662	69.5482	5498578	TTATCCTCA	1
	NC_002695.2	3051009	69.6636	5498578	TTTTTCACA	1
	NC_002695.2	3053912	69.7164	5498578	TTTTTCACA	-1
	NC_002695.2	3057264	69.7774	5498578	TTATCCACA	1
	NC_002695.2	3059718	69.822	5498578	TTATCCACT	-1
	NC_002695.2	3063355	69.8882	5498578	TTCTTCACA	1
	NC_002695.2	3065410	69.9255	5498578	TTATTCACA	1
	NC_002695.2	3066031	69.9368	5498578	TTCTTCACA	-1
	NC_002695.2	3070620	70.0203	5498578	TTATCCACA	1
	NC_002695.2	3074190	70.0852	5498578	TTATTCAGA	-1
	NC_002695.2	3078622	70.1658	5498578	ATATCCACA	1
	NC_002695.2	3092338	70.4153	5498578	TCATCCACA	-1
	NC_002695.2	3095256	70.4683	5498578	TTTTACACA	-1
	NC_002695.2	3095705	70.4765	5498578	TTTTCCACA	1
	NC_002695.2	3100050	70.5555	5498578	TTATTCACC	-1
	NC_002695.2	3108975	70.7178	5498578	TCATCCACA	1
	NC_002695.2	3111520	70.7641	5498578	TTTTTCACA	1
	NC_002695.2	3121050	70.9374	5498578	TTATTCACA	-1
	NC_002695.2	3126146	71.0301	5498578	TTCTTCACA	1
	NC_002695.2	3131553	71.1284	5498578	TTCTTCACA	1
	NC_002695.2	3131904	71.1348	5498578	TTCTTCACA	-1
	NC_002695.2	3144985	71.3727	5498578	TCATCCACA	1
	NC_002695.2	3160531	71.6555	5498578	TTATCCAAA	-1
	NC_002695.2	3166765	71.7688	5498578	TTTTTCACA	-1
	NC_002695.2	3178252	71.9777	5498578	TCATTCACA	1
	NC_002695.2	3187526	72.1464	5498578	ATATCCACA	-1
	NC_002695.2	3190984	72.2093	5498578	TTATTCAGA	1
	NC_002695.2	3193240	72.2503	5498578	TTATCCACT	-1
	NC_002695.2	3205336	72.4703	5498578	TTTTGCACA	1
	NC_002695.2	3213932	72.6266	5498578	TTATCCACT	-1
	NC_002695.2	3219163	72.7218	5498578	ATATCCACA	-1
	NC_002695.2	3226922	72.8629	5498578	TTATTCAGA	1
	NC_002695.2	3230336	72.925	5498578	TTATTCACC	1
	NC_002695.2	3241965	73.1365	5498578	TTCTTCACA	-1
	NC_002695.2	3245901	73.208	5498578	TTATTCAGA	1
	NC_002695.2	3246296	73.2152	5498578	ATATCCACA	1
	NC_002695.2	3246924	73.2266	5498578	TTTTTCACA	1
	NC_002695.2	3255997	73.3916	5498578	TCATTCACA	1
	NC_002695.2	3267777	73.6059	5498578	TTATTCACC	1
	NC_002695.2	3278328	73.7978	5498578	TTATCCACT	1
	NC_002695.2	3282727	73.8778	5498578	TCATCCACA	1
	NC_002695.2	3286702	73.9501	5498578	TAATACACA	1
	NC_002695.2	3288098	73.9755	5498578	TTTTCCACA	-1
	NC_002695.2	3292075	74.0478	5498578	TTTTTCACA	-1
	NC_002695.2	3295400	74.1083	5498578	TTTTGCACA	1
	NC_002695.2	3303608	74.2575	5498578	TTTTTCACA	1
	NC_002695.2	3306120	74.3032	5498578	TCATTCACA	-1
	NC_002695.2	3320233	74.5599	5498578	ATATCCACA	1
	NC_002695.2	3326681	74.6771	5498578	TTCTTCACA	-1
	NC_002695.2	3330743	74.751	5498578	TCATCCACA	-1
	NC_002695.2	3339038	74.9019	5498578	TTATCCACT	1
	NC_002695.2	3340672	74.9316	5498578	TTATGCACA	1
	NC_002695.2	3346050	75.0294	5498578	TTATACACA	-1
	NC_002695.2	3350084	75.1028	5498578	TTTTTCACA	1
	NC_002695.2	3350133	75.1037	5498578	TTATCCACA	-1
	NC_002695.2	3352667	75.1497	5498578	TTATTCACC	1
	NC_002695.2	3362364	75.3261	5498578	CTATCCACA	1
	NC_002695.2	3362662	75.3315	5498578	TTATCCACA	-1
	NC_002695.2	3362759	75.3333	5498578	TTATCCACT	-1
	NC_002695.2	3377741	75.6057	5498578	TTTTTCACA	1
	NC_002695.2	3379889	75.6448	5498578	TTTTTCACA	1
	NC_002695.2	3385902	75.7542	5498578	TCATTCACA	1
	NC_002695.2	3386192	75.7594	5498578	TCATCCACA	-1
	NC_002695.2	3393937	75.9003	5498578	TAATACACA	-1
	NC_002695.2	3397516	75.9654	5498578	TCATCCACA	1
	NC_002695.2	3400135	76.013	5498578	TTATTCACC	-1
	NC_002695.2	3400704	76.0234	5498578	TTATCCTCA	-1
	NC_002695.2	3408769	76.17	5498578	CTATCCACA	-1
	NC_002695.2	3424388	76.4541	5498578	TCATCCACA	1
	NC_002695.2	3460646	77.1135	5498578	TTTTTCACA	1
	NC_002695.2	3462364	77.1447	5498578	TCATTCACA	1
	NC_002695.2	3462532	77.1478	5498578	TCATCCACA	1
	NC_002695.2	3466450	77.2191	5498578	TTATTCACA	-1
	NC_002695.2	3474781	77.3706	5498578	TTATCCTCA	-1
	NC_002695.2	3476956	77.4101	5498578	TTATACACA	-1
	NC_002695.2	3477492	77.4199	5498578	TTATCCACT	1
	NC_002695.2	3477811	77.4257	5498578	TTATTCACA	1
	NC_002695.2	3479149	77.45	5498578	ATATCCACA	-1
	NC_002695.2	3479722	77.4604	5498578	TTATTCAGA	-1
	NC_002695.2	3493302	77.7074	5498578	TTATACACA	1
	NC_002695.2	3494181	77.7234	5498578	TAATACACA	-1
	NC_002695.2	3494210	77.7239	5498578	TTTTTCACA	1
	NC_002695.2	3494965	77.7376	5498578	TTATTCAGA	-1
	NC_002695.2	3500619	77.8405	5498578	TTATTCACC	1
	NC_002695.2	3505860	77.9358	5498578	TTCTTCACA	-1
	NC_002695.2	3508858	77.9903	5498578	TTATCCTCA	1
	NC_002695.2	3513244	78.0701	5498578	TTTTGCACA	-1
	NC_002695.2	3529359	78.3632	5498578	ATATCCACA	-1
	NC_002695.2	3552191	78.7784	5498578	TTATTCAGA	1
	NC_002695.2	3560217	78.9244	5498578	TAATACACA	-1
	NC_002695.2	3562715	78.9698	5498578	TCATCCACA	1
	NC_002695.2	3564711	79.0061	5498578	TTATCCTCA	1
	NC_002695.2	3577680	79.2419	5498578	TTATTCAGA	1
	NC_002695.2	3587995	79.4295	5498578	TTATTCACC	-1
	NC_002695.2	3592940	79.5195	5498578	TTTTGCACA	-1
	NC_002695.2	3603124	79.7047	5498578	ATATCCACA	1
	NC_002695.2	3614415	79.91	5498578	TTATCCAAA	-1
	NC_002695.2	3625367	80.1092	5498578	TTATCCACT	-1
	NC_002695.2	3625573	80.1129	5498578	ATATCCACA	-1
	NC_002695.2	3626224	80.1248	5498578	TCATTCACA	-1
	NC_002695.2	3637353	80.3272	5498578	TTATCCTCA	1
	NC_002695.2	3644589	80.4588	5498578	TTTTCCACA	1
	NC_002695.2	3646000	80.4844	5498578	TTATCCACT	-1
	NC_002695.2	3651374	80.5822	5498578	TCATCCACA	-1
	NC_002695.2	3653690	80.6243	5498578	TTATGCACA	1
	NC_002695.2	3660431	80.7469	5498578	TCATCCACA	1
	NC_002695.2	3669794	80.9172	5498578	TTTTGCACA	1
	NC_002695.2	3679246	81.0891	5498578	TTTTGCACA	1
	NC_002695.2	3687921	81.2468	5498578	TTATCCTCA	-1
	NC_002695.2	3691661	81.3149	5498578	TTATTCACC	1
	NC_002695.2	3691675	81.3151	5498578	CTATCCACA	-1
	NC_002695.2	3691687	81.3153	5498578	TTCTTCACA	-1
	NC_002695.2	3691728	81.3161	5498578	TTATTCAGA	-1
	NC_002695.2	3691872	81.3187	5498578	TTATCCACA	1
	NC_002695.2	3691967	81.3204	5498578	TTTTTCACA	1
	NC_002695.2	3691991	81.3209	5498578	TTATCCACA	-1
	NC_002695.2	3692118	81.3232	5498578	TTTTCCACA	-1
	NC_002695.2	3692433	81.3289	5498578	CTATCCACA	-1
	NC_002695.2	3693784	81.3535	5498578	TTATCCTCA	-1
	NC_002695.2	3705511	81.5667	5498578	TTATTCACC	1
	NC_002695.2	3705997	81.5756	5498578	TTTTCCACA	-1
	NC_002695.2	3718237	81.7982	5498578	TTATCCACA	1
	NC_002695.2	3722055	81.8676	5498578	TTTTACACA	1
	NC_002695.2	3725936	81.9382	5498578	TTTTGCACA	1
	NC_002695.2	3729466	82.0024	5498578	ATATCCACA	1
	NC_002695.2	3735720	82.1161	5498578	ATATCCACA	-1
	NC_002695.2	3741058	82.2132	5498578	TTATCCTCA	-1
	NC_002695.2	3743651	82.2604	5498578	TTTTGCACA	1
	NC_002695.2	3746234	82.3074	5498578	TTTTTCACA	-1
	NC_002695.2	3747953	82.3386	5498578	TTCTTCACA	1
	NC_002695.2	3749501	82.3668	5498578	TTTTCCACA	-1
	NC_002695.2	3753642	82.4421	5498578	TTATCCACA	1
	NC_002695.2	3754177	82.4518	5498578	TCATTCACA	1
	NC_002695.2	3758706	82.5342	5498578	TTATGCACA	1
	NC_002695.2	3763609	82.6233	5498578	TTATTCAGA	1
	NC_002695.2	3771676	82.7701	5498578	TTTTCCACA	-1
	NC_002695.2	3783155	82.9788	5498578	TTATTCACA	-1
	NC_002695.2	3789646	83.0969	5498578	TTATTCACC	-1
	NC_002695.2	3798284	83.254	5498578	TTATCCTCA	1
	NC_002695.2	3811757	83.499	5498578	TTTTGCACA	1
	NC_002695.2	3814332	83.5458	5498578	TTTTTCACA	1
	NC_002695.2	3821640	83.6787	5498578	TTTTGCACA	1
	NC_002695.2	3823066	83.7047	5498578	TTTTTCACA	-1
	NC_002695.2	3826477	83.7667	5498578	TTCTTCACA	1
	NC_002695.2	3835083	83.9232	5498578	ATATCCACA	-1
	NC_002695.2	3835907	83.9382	5498578	TTATCCACT	1
	NC_002695.2	3844613	84.0965	5498578	TTATCCAAA	1
	NC_002695.2	3851577	84.2232	5498578	TTATTCAGA	1
	NC_002695.2	3859242	84.3626	5498578	TTATTCACC	1
	NC_002695.2	3859269	84.3631	5498578	TTATACACA	1
	NC_002695.2	3859910	84.3747	5498578	TTCTTCACA	-1
	NC_002695.2	3860935	84.3934	5498578	TCATCCACA	1
	NC_002695.2	3862082	84.4142	5498578	TTATCCACA	-1
	NC_002695.2	3872929	84.6115	5498578	TTATCCACT	1
	NC_002695.2	3877682	84.6979	5498578	TTTTCCACA	1
	NC_002695.2	3890414	84.9295	5498578	TTTTTCACA	-1
	NC_002695.2	3900411	85.1113	5498578	TTATTCAGA	-1
	NC_002695.2	3902605	85.1512	5498578	TCATCCACA	1
	NC_002695.2	3918809	85.4459	5498578	TTATGCACA	1
	NC_002695.2	3921481	85.4945	5498578	TCATCCACA	1
	NC_002695.2	3927778	85.609	5498578	TTATCCACA	1
	NC_002695.2	3942465	85.8761	5498578	TCATCCACA	1
	NC_002695.2	3944302	85.9095	5498578	TTATCCACA	1
	NC_002695.2	3952214	86.0534	5498578	TTATTCAGA	1
	NC_002695.2	3965348	86.2923	5498578	TTTTCCACA	1
	NC_002695.2	3975027	86.4683	5498578	CTATCCACA	-1
	NC_002695.2	3978176	86.5256	5498578	TTTTTCACA	-1
	NC_002695.2	3988874	86.7201	5498578	TTATTCAGA	-1
	NC_002695.2	3999404	86.9116	5498578	ATATCCACA	1
	NC_002695.2	4008021	87.0683	5498578	TTTTGCACA	-1
	NC_002695.2	4008522	87.0775	5498578	ATATCCACA	1
	NC_002695.2	4016704	87.2263	5498578	TTTTCCACA	1
	NC_002695.2	4033044	87.5234	5498578	ATATCCACA	1
	NC_002695.2	4037854	87.6109	5498578	TTATTCACC	-1
	NC_002695.2	4043513	87.7138	5498578	TTTTTCACA	1
	NC_002695.2	4053141	87.8889	5498578	TTATTCAGA	-1
	NC_002695.2	4070736	88.2089	5498578	TTTTACACA	-1
	NC_002695.2	4071860	88.2294	5498578	TTTTCCACA	-1
	NC_002695.2	4076412	88.3121	5498578	TTATCCACA	1
	NC_002695.2	4076446	88.3128	5498578	TCATCCACA	-1
	NC_002695.2	4103334	88.8018	5498578	TTATTCACC	1
	NC_002695.2	4120645	89.1166	5498578	TCATTCACA	1
	NC_002695.2	4122238	89.1456	5498578	TAATACACA	1
	NC_002695.2	4122775	89.1553	5498578	TTATTCAGA	-1
	NC_002695.2	4127844	89.2475	5498578	TTATGCACA	-1
	NC_002695.2	4136899	89.4122	5498578	TTTTTCACA	1
	NC_002695.2	4139830	89.4655	5498578	TTATTCACC	-1
	NC_002695.2	4146495	89.5867	5498578	TCATTCACA	-1
	NC_002695.2	4164213	89.9089	5498578	TTTTGCACA	1
	NC_002695.2	4164407	89.9125	5498578	TTTTCCACA	1
	NC_002695.2	4167798	89.9741	5498578	TTATTCACC	-1
	NC_002695.2	4199601	90.5525	5498578	TTCTTCACA	-1
	NC_002695.2	4206241	90.6733	5498578	TTATTCACC	1
	NC_002695.2	4212167	90.7811	5498578	TTTTGCACA	1
	NC_002695.2	4213878	90.8122	5498578	TTTTGCACA	1
	NC_002695.2	4214152	90.8172	5498578	TTCTTCACA	-1
	NC_002695.2	4226219	91.0366	5498578	TTTTGCACA	1
	NC_002695.2	4230883	91.1214	5498578	TTATTCACA	-1
	NC_002695.2	4244960	91.3774	5498578	TTTTCCACA	1
	NC_002695.2	4257757	91.6102	5498578	TCATCCACA	-1
	NC_002695.2	4265296	91.7473	5498578	TTTTCCACA	1
	NC_002695.2	4266096	91.7618	5498578	TTATCCAAA	-1
	NC_002695.2	4270298	91.8383	5498578	TTTTGCACA	1
	NC_002695.2	4274446	91.9137	5498578	TTATCCTCA	-1
	NC_002695.2	4283446	92.0774	5498578	TTATGCACA	-1
	NC_002695.2	4291574	92.2252	5498578	TCATCCACA	-1
	NC_002695.2	4301037	92.3973	5498578	TTATTCACA	-1
	NC_002695.2	4302042	92.4156	5498578	TTATCCTCA	-1
	NC_002695.2	4302549	92.4248	5498578	TTATGCACA	1
	NC_002695.2	4308907	92.5404	5498578	TCATCCACA	1
	NC_002695.2	4312751	92.6103	5498578	TTATTCACA	1
	NC_002695.2	4316986	92.6873	5498578	TTTTACACA	-1
	NC_002695.2	4320261	92.7469	5498578	TTATCCACA	1
	NC_002695.2	4320285	92.7473	5498578	TTATTCACA	-1
	NC_002695.2	4332197	92.964	5498578	TTTTACACA	-1
	NC_002695.2	4332362	92.967	5498578	TTATTCAGA	1
	NC_002695.2	4334100	92.9986	5498578	TTATTCAGA	-1
	NC_002695.2	4343569	93.1708	5498578	TTATCCTCA	1
	NC_002695.2	4353969	93.3599	5498578	TTATCCACT	-1
	NC_002695.2	4359397	93.4587	5498578	TTATTCACA	-1
	NC_002695.2	4362386	93.513	5498578	TTTTCCACA	1
	NC_002695.2	4366932	93.5957	5498578	TTATTCAGA	-1
	NC_002695.2	4367282	93.6021	5498578	TTTTGCACA	1
	NC_002695.2	4370219	93.6555	5498578	TTATCCTCA	1
	NC_002695.2	4386484	93.9513	5498578	TTTTTCACA	1
	NC_002695.2	4387821	93.9756	5498578	TAATACACA	1
	NC_002695.2	4389206	94.0008	5498578	TTTTCCACA	-1
	NC_002695.2	4396235	94.1286	5498578	TCATCCACA	-1
	NC_002695.2	4400969	94.2147	5498578	TTTTTCACA	1
	NC_002695.2	4405268	94.2929	5498578	TTATCCTCA	1
	NC_002695.2	4406987	94.3242	5498578	TTATCCACA	1
	NC_002695.2	4407416	94.332	5498578	ATATCCACA	1
	NC_002695.2	4410115	94.381	5498578	TCATCCACA	1
	NC_002695.2	4411105	94.399	5498578	TTATTCAGA	1
	NC_002695.2	4415387	94.4769	5498578	TTATTCAGA	1
	NC_002695.2	4416874	94.504	5498578	TTATCCACT	1
	NC_002695.2	4431993	94.7789	5498578	TTATCCTCA	1
	NC_002695.2	4434246	94.8199	5498578	TTCTTCACA	1
	NC_002695.2	4454730	95.1924	5498578	TTATTCACC	1
	NC_002695.2	4459847	95.2855	5498578	TTATTCACC	1
	NC_002695.2	4463807	95.3575	5498578	TTATTCACC	-1
	NC_002695.2	4464561	95.3712	5498578	TTATCCTCA	1
	NC_002695.2	4467471	95.4241	5498578	TTATCCACT	1
	NC_002695.2	4468070	95.435	5498578	TTTTTCACA	-1
	NC_002695.2	4476786	95.5936	5498578	TTTTCCACA	-1
	NC_002695.2	4477565	95.6077	5498578	TTTTTCACA	-1
	NC_002695.2	4478351	95.622	5498578	TTATTCACA	-1
	NC_002695.2	4483424	95.7143	5498578	TTTTTCACA	1
	NC_002695.2	4493776	95.9025	5498578	TTATCCAAA	1
	NC_002695.2	4500495	96.0247	5498578	TTTTGCACA	1
	NC_002695.2	4513133	96.2546	5498578	TTTTACACA	1
	NC_002695.2	4513738	96.2656	5498578	TTATTCACC	-1
	NC_002695.2	4520306	96.385	5498578	TTTTTCACA	-1
	NC_002695.2	4524293	96.4575	5498578	TTTTACACA	1
	NC_002695.2	4526594	96.4994	5498578	TTTTTCACA	1
	NC_002695.2	4529504	96.5523	5498578	TTCTTCACA	1
	NC_002695.2	4537234	96.6929	5498578	TTATCCTCA	1
	NC_002695.2	4538285	96.712	5498578	TTATCCAAA	-1
	NC_002695.2	4539943	96.7422	5498578	TCATCCACA	1
	NC_002695.2	4548166	96.8917	5498578	TTTTGCACA	1
	NC_002695.2	4552103	96.9633	5498578	TTATCCACA	1
	NC_002695.2	4557229	97.0565	5498578	ATATCCACA	-1
	NC_002695.2	4565914	97.2145	5498578	TCATTCACA	-1
	NC_002695.2	4582250	97.5116	5498578	TTATCCACA	-1
	NC_002695.2	4584899	97.5598	5498578	TTATCCTCA	-1
	NC_002695.2	4595101	97.7453	5498578	TTATCCTCA	1
	NC_002695.2	4596847	97.777	5498578	TTATCCACT	1
	NC_002695.2	4601690	97.8651	5498578	TTATTCACA	1
	NC_002695.2	4605637	97.9369	5498578	TTATCCAAA	1
	NC_002695.2	4607248	97.9662	5498578	TTCTTCACA	1
	NC_002695.2	4610646	98.028	5498578	TTTTCCACA	-1
	NC_002695.2	4619771	98.194	5498578	TTATCCAAA	1
	NC_002695.2	4620455	98.2064	5498578	TTTTACACA	-1
	NC_002695.2	4629058	98.3628	5498578	TTTTGCACA	-1
	NC_002695.2	4632874	98.4322	5498578	TTATTCAGA	1
	NC_002695.2	4641074	98.5814	5498578	TTATCCAAA	1
	NC_002695.2	4642879	98.6142	5498578	CTATCCACA	1
	NC_002695.2	4644177	98.6378	5498578	TTATCCTCA	1
	NC_002695.2	4647088	98.6908	5498578	TTATCCACT	1
	NC_002695.2	4660798	98.9401	5498578	TCATCCACA	-1
	NC_002695.2	4669330	99.0953	5498578	TTTTCCACA	-1
	NC_002695.2	4670296	99.1128	5498578	TTATCCACA	1
	NC_002695.2	4673957	99.1794	5498578	ATATCCACA	1
	NC_002695.2	4675681	99.2108	5498578	TAATACACA	1
	NC_002695.2	4676175	99.2197	5498578	TTTTTCACA	-1
	NC_002695.2	4679490	99.28	5498578	TTATCCACA	-1
	NC_002695.2	4689865	99.4687	5498578	TTTTTCACA	1
	NC_002695.2	4690318	99.477	5498578	TTATTCAGA	1
	NC_002695.2	4704762	99.7396	5498578	TTATCCAAA	-1
	NC_002695.2	4709577	99.8272	5498578	TTTTCCACA	1
	NC_002695.2	4713677	99.9018	5498578	TTATTCACC	-1
	NC_002695.2	4714884	99.9237	5498578	TTTTCCACA	-1
	NC_002695.2	4716145	99.9467	5498578	TTATTCACC	-1
	NC_002695.2	4719369	0.00529228	5498578	TTATCCACA	-1
	NC_002695.2	4719424	0.00629254	5498578	TCATTCACA	-1
	NC_002695.2	4719475	0.00722005	5498578	TTATACACA	1
	NC_002695.2	4719510	0.00785658	5498578	TTATCCAAA	-1
	NC_002695.2	4719549	0.00856585	5498578	TTATCCACA	1
	NC_002695.2	4720083	0.0182775	5498578	TTTTCCACA	-1
	NC_002695.2	4720873	0.0326448	5498578	TTTTTCACA	-1
	NC_002695.2	4725860	0.123341	5498578	TTATTCACA	1
	NC_002695.2	4734262	0.276144	5498578	TTATCCAAA	-1
	NC_002695.2	4735191	0.293039	5498578	TTATGCACA	1
	NC_002695.2	4743562	0.445279	5498578	TTATGCACA	-1
	NC_002695.2	4748092	0.527664	5498578	TTTTTCACA	-1
	NC_002695.2	4759305	0.731589	5498578	TTATTCACC	1
	NC_002695.2	4761348	0.768744	5498578	TTTTGCACA	1
	NC_002695.2	4761387	0.769453	5498578	TTATTCAGA	-1
	NC_002695.2	4761545	0.772327	5498578	TTATCCACT	-1
	NC_002695.2	4762189	0.784039	5498578	TTATCCACA	-1
	NC_002695.2	4764446	0.825086	5498578	TTTTTCACA	-1
	NC_002695.2	4768363	0.896323	5498578	TTATGCACA	1
	NC_002695.2	4791080	1.30947	5498578	TTTTGCACA	-1
	NC_002695.2	4793987	1.36233	5498578	TTCTTCACA	1
	NC_002695.2	4798833	1.45047	5498578	TTATTCACA	-1
	NC_002695.2	4805716	1.57564	5498578	TCATCCACA	-1
	NC_002695.2	4812955	1.7073	5498578	TTTTCCACA	-1
	NC_002695.2	4820790	1.84979	5498578	TTCTTCACA	1
	NC_002695.2	4839687	2.19346	5498578	TTCTTCACA	-1
	NC_002695.2	4841408	2.22476	5498578	TCATCCACA	1
	NC_002695.2	4842771	2.24955	5498578	CTATCCACA	1
	NC_002695.2	4842900	2.25189	5498578	TTATGCACA	1
	NC_002695.2	4842912	2.25211	5498578	TTATCCACA	1
	NC_002695.2	4843538	2.26349	5498578	TTATTCACC	-1
	NC_002695.2	4849371	2.36958	5498578	TCATCCACA	-1
	NC_002695.2	4854187	2.45716	5498578	TTATCCAAA	-1
	NC_002695.2	4860386	2.5699	5498578	TTTTACACA	-1
	NC_002695.2	4865501	2.66292	5498578	TTATGCACA	1
	NC_002695.2	4868156	2.71121	5498578	TCATTCACA	1
	NC_002695.2	4875650	2.8475	5498578	TTTTTCACA	1
	NC_002695.2	4876457	2.86218	5498578	TTTTGCACA	-1
	NC_002695.2	4881541	2.95464	5498578	TTTTCCACA	1
	NC_002695.2	4886154	3.03853	5498578	TTTTTCACA	-1
	NC_002695.2	4887032	3.0545	5498578	TTATTCACC	1
	NC_002695.2	4891204	3.13037	5498578	TTATTCACC	-1
	NC_002695.2	4891727	3.13988	5498578	TTATTCACA	-1
	NC_002695.2	4896189	3.22103	5498578	TCATCCACA	1
	NC_002695.2	4897371	3.24253	5498578	CTATCCACA	1
	NC_002695.2	4899840	3.28743	5498578	TCATTCACA	-1
	NC_002695.2	4900616	3.30154	5498578	TTATCCTCA	1
	NC_002695.2	4906472	3.40804	5498578	TTATCCTCA	1
	NC_002695.2	4907285	3.42283	5498578	TTATTCAGA	1
	NC_002695.2	4907488	3.42652	5498578	TTATACACA	-1
	NC_002695.2	4909813	3.46881	5498578	TTATTCACC	1
	NC_002695.2	4913434	3.53466	5498578	TTATTCACC	-1
	NC_002695.2	4949450	4.18967	5498578	TTATCCACT	1
	NC_002695.2	4955096	4.29235	5498578	TTTTCCACA	-1
	NC_002695.2	4969121	4.54741	5498578	TTCTTCACA	-1
	NC_002695.2	4970431	4.57124	5498578	TCATTCACA	1
	NC_002695.2	4983535	4.80955	5498578	TTATCCACA	-1
	NC_002695.2	4988530	4.90039	5498578	TCATCCACA	1
	NC_002695.2	4996107	5.03819	5498578	TCATCCACA	-1
	NC_002695.2	5006812	5.23288	5498578	TTTTGCACA	-1
	NC_002695.2	5016672	5.4122	5498578	TTATCCACA	-1
	NC_002695.2	5023825	5.54229	5498578	TTATTCACC	-1
	NC_002695.2	5030014	5.65484	5498578	TCATCCACA	1
	NC_002695.2	5032551	5.70098	5498578	CTATCCACA	1
	NC_002695.2	5044866	5.92495	5498578	TCATCCACA	-1
	NC_002695.2	5046027	5.94606	5498578	TTATCCAAA	1
	NC_002695.2	5047100	5.96558	5498578	TTATTCACC	-1
	NC_002695.2	5052088	6.05629	5498578	TTATTCACC	-1
	NC_002695.2	5053466	6.08135	5498578	TTCTTCACA	-1
	NC_002695.2	5055067	6.11047	5498578	TTCTTCACA	-1
	NC_002695.2	5070574	6.39249	5498578	TTATCCACT	-1
	NC_002695.2	5073911	6.45318	5498578	TCATCCACA	1
	NC_002695.2	5074316	6.46054	5498578	TTATTCAGA	1
	NC_002695.2	5075087	6.47456	5498578	TTTTTCACA	1
	NC_002695.2	5075393	6.48013	5498578	ATATCCACA	-1
	NC_002695.2	5076189	6.49461	5498578	TTATCCACA	-1
	NC_002695.2	5084237	6.64097	5498578	TTATTCACC	-1
	NC_002695.2	5091531	6.77362	5498578	TTTTTCACA	-1
	NC_002695.2	5092545	6.79207	5498578	TTATTCACA	-1
	NC_002695.2	5095785	6.85099	5498578	TTATCCAAA	1
	NC_002695.2	5101336	6.95194	5498578	TTTTTCACA	-1
	NC_002695.2	5110305	7.11506	5498578	TTATCCAAA	-1
	NC_002695.2	5112441	7.1539	5498578	TTATTCAGA	-1
	NC_002695.2	5112514	7.15523	5498578	TCATTCACA	1
	NC_002695.2	5113079	7.16551	5498578	TTATGCACA	1
	NC_002695.2	5117213	7.24069	5498578	TTATGCACA	1
	NC_002695.2	5124145	7.36676	5498578	TTATTCAGA	-1
	NC_002695.2	5127363	7.42528	5498578	TTATTCAGA	1
	NC_002695.2	5135895	7.58045	5498578	TTTTTCACA	-1
	NC_002695.2	5149566	7.82908	5498578	TTATCCAAA	-1
	NC_002695.2	5149674	7.83104	5498578	CTATCCACA	-1
	NC_002695.2	5163679	8.08575	5498578	TTATCCTCA	-1
	NC_002695.2	5177771	8.34203	5498578	TTATCCACA	-1
	NC_002695.2	5180980	8.40039	5498578	TTTTTCACA	1
	NC_002695.2	5181377	8.40761	5498578	TTATACACA	1
	NC_002695.2	5181524	8.41028	5498578	TTATTCACA	1
	NC_002695.2	5182072	8.42025	5498578	TTTTTCACA	1
	NC_002695.2	5187940	8.52697	5498578	ATATCCACA	-1
	NC_002695.2	5192290	8.60608	5498578	TTATTCAGA	1
	NC_002695.2	5202498	8.79173	5498578	TTATTCAGA	-1
	NC_002695.2	5211411	8.95382	5498578	ATATCCACA	-1
	NC_002695.2	5211491	8.95528	5498578	TTTTTCACA	1
	NC_002695.2	5217782	9.06969	5498578	TTATCCACT	-1
	NC_002695.2	5239644	9.46728	5498578	TCATCCACA	-1
	NC_002695.2	5241313	9.49764	5498578	TTATCCTCA	-1
	NC_002695.2	5241610	9.50304	5498578	TCATCCACA	1
	NC_002695.2	5246528	9.59248	5498578	ATATCCACA	1
	NC_002695.2	5246595	9.5937	5498578	TTATCCACA	1
	NC_002695.2	5246757	9.59664	5498578	TTATTCACA	1
	NC_002695.2	5246769	9.59686	5498578	TCATCCACA	-1
	NC_002695.2	5247426	9.60881	5498578	TTATCCTCA	-1
	NC_002695.2	5282306	10.2432	5498578	TTTTTCACA	1
	NC_002695.2	5282773	10.2517	5498578	TTTTTCACA	-1
	NC_002695.2	5283401	10.2631	5498578	ATATCCACA	-1
	NC_002695.2	5295024	10.4745	5498578	TTATTCAGA	-1
	NC_002695.2	5302384	10.6083	5498578	ATATCCACA	-1
	NC_002695.2	5318351	10.8987	5498578	TTATCCACA	1
	NC_002695.2	5318428	10.9001	5498578	TTATCCACA	1
	NC_002695.2	5320318	10.9345	5498578	TTATCCAAA	-1
	NC_002695.2	5323446	10.9914	5498578	TTTTCCACA	-1
	NC_002695.2	5325480	11.0283	5498578	TTATTCAGA	1
	NC_002695.2	5325771	11.0336	5498578	TTATTCAGA	1
	NC_002695.2	5326683	11.0502	5498578	TTTTTCACA	1
	NC_002695.2	5327625	11.0674	5498578	TTATTCACC	-1
	NC_002695.2	5328878	11.0901	5498578	TTATCCTCA	1
	NC_002695.2	5336288	11.2249	5498578	TTATCCACT	1
	NC_002695.2	5341386	11.3176	5498578	TTATTCAGA	-1
	NC_002695.2	5365779	11.7612	5498578	TTATTCACA	1
	NC_002695.2	5372090	11.876	5498578	TTATGCACA	-1
	NC_002695.2	5382478	12.0649	5498578	TTATCCACA	-1
	NC_002695.2	5383188	12.0778	5498578	TTATCCACT	1
	NC_002695.2	5383999	12.0926	5498578	TTATCCACT	-1
	NC_002695.2	5387041	12.1479	5498578	TTTTGCACA	-1
	NC_002695.2	5387341	12.1534	5498578	TTCTTCACA	-1
	NC_002695.2	5387960	12.1646	5498578	TTATTCACA	1
	NC_002695.2	5390343	12.208	5498578	TCATCCACA	-1
	NC_002695.2	5393147	12.259	5498578	TTATTCACA	1
	NC_002695.2	5394681	12.2869	5498578	TTTTTCACA	-1
	NC_002695.2	5401426	12.4095	5498578	ATATCCACA	-1
	NC_002695.2	5415777	12.6705	5498578	TTTTCCACA	-1
[truncated: 47,724 more rows]

## Sheet: Figure 3B-C
	Figue 3B (Single-particle tracking distributions of DnaA-PAmCherry2.1 in E. coli MG1655 dnaA-PAmCherry2.1)
	The source data is available on Zenodo:
	https://doi.org/10.5281/zenodo.13939193
	Figure 3C (Kinetic rates and bound fractions of DnaA-PAmCherry2.1 in E. coli MG1655 dnaA-PAmCherry2.1)
	Growth regime	kFree->Bound (s-1)	St.dev.	kBound->Free (s-1)	St.dev.
	Slow	185	5	63	4
	Intermediate	134	5	65	3
	Fast	95	9	75	7
	Growth regime	Bound fraction (%)	St.dev.
	Slow	74.6	1.6
	Intermediate	67.3	3.2
	Fast	55.8	6.5

## Sheet: Figure 3D
	Figure 3D (Average cell diffusion of DnaA-PAmCherry2.1 in E. coli MG1655 dnaA-PAmCherry2.1)
	Slow growth regime		Intermediate growth regime		Fast growth regime
	Cell area (µm2)	Average cell diffusion coefficient (µm2/s)	Cell area (µm2)	Average cell diffusion coefficient (µm2/s)	Cell area (µm2)	Average cell diffusion coefficient (µm2/s)
	0.70805	0.85389	0.70805	1.01118	0.736372	0.853668
	0.70805	0.418054	0.70805	0.666193	0.764694	0.87951
	0.70805	1.13533	0.736372	0.165355	0.807177	0.724124
	0.722211	0.297592	0.736372	0.542615	0.807177	1.15109
	0.722211	2.0357	0.764694	0.830752	0.821338	0.795307
	0.722211	0.466851	0.764694	0.221885	0.877982	0.503799
	0.736372	0.853424	0.778855	0.503764	0.892143	0.613999
	0.736372	0.942677	0.793016	0.441942	0.906304	0.382311
	0.736372	0.677465	0.793016	0.156156	0.906304	0.399174
	0.750533	0.764325	0.807177	0.29143	0.920465	0.807633
	0.750533	0.402805	0.807177	2.18992	0.920465	0.878654
	0.750533	0.461609	0.821338	0.87273	0.920465	0.717474
	0.750533	0.733919	0.84966	0.209909	0.977109	0.5918
	0.750533	0.223098	0.863821	0.276825	0.99127	0.117277
	0.750533	0.273465	0.863821	1.16294	1.00543	0.722822
	0.764694	0.770169	0.863821	0.408376	1.00543	0.870367
	0.764694	0.987616	0.877982	0.0823687	1.00543	0.92906
	0.764694	0.495764	0.892143	0.25602	1.01959	0.666199
	0.778855	0.824765	0.892143	0.768239	1.03375	0.0113639
	0.778855	0.294669	0.906304	0.836925	1.04791	1.09711
	0.778855	0.440073	0.906304	0.193471	1.04791	0.438262
	0.778855	0.720265	0.920465	0.0892558	1.07624	1.15591
	0.778855	0.637412	0.920465	0.273244	1.0904	0.985849
	0.778855	1.12034	0.920465	0.175111	1.11872	0.329857
	0.778855	0.473435	0.962948	0.307613	1.14704	1.28834
	0.778855	0.564936	0.99127	1.02913	1.1612	1.89983
	0.778855	0.5581	0.99127	0.775898	1.1612	0.714407
	0.778855	1.13565	0.99127	0.48552	1.17536	0.0453935
	0.793016	0.527673	1.00543	0.0727085	1.20368	0.808109
	0.793016	0.407508	1.00543	0.709819	1.23201	0.565131
	0.793016	0.242692	1.00543	0.0937533	1.23201	0.366354
	0.793016	0.988378	1.00543	0.00847497	1.23201	0.228879
	0.793016	0.42996	1.01959	1.41264	1.23201	1.46278
	0.793016	0.36933	1.01959	0.927814	1.24617	0.759866
	0.807177	0.874444	1.01959	0.463086	1.24617	0.475397
	0.807177	0.660954	1.01959	0.415263	1.26033	0.882052
	0.821338	0.340538	1.01959	0.352712	1.28865	1.13961
	0.821338	0.302357	1.01959	0.324771	1.30281	0.666827
	0.821338	1.54198	1.03375	0.771734	1.30281	0.56645
	0.821338	1.02869	1.03375	0.00446778	1.31697	0.754819
	0.821338	0.677245	1.04791	0.789498	1.33113	0.709342
	0.835499	0.897371	1.06207	1.03482	1.34529	0.923033
	0.835499	1.12069	1.07624	1.14573	1.35946	1.23445
	0.835499	1.48183	1.0904	0.461151	1.37362	0.272052
	0.835499	0.50078	1.0904	1.02333	1.38778	0.877544
	0.84966	0.564361	1.0904	0.517802	1.4161	0.680034
	0.84966	0.470581	1.10456	0.794132	1.43026	0.911327
	0.84966	0.653401	1.10456	0.959338	1.44442	0.451185
	0.84966	0.595244	1.11872	0.109024	1.44442	0.919606
	0.84966	0.590766	1.13288	0.0397969	1.44442	0.217213
	0.84966	0.624049	1.13288	0.458678	1.44442	0.172539
	0.84966	0.760589	1.13288	0.239722	1.44442	1.0211
	0.84966	0.630624	1.14704	1.05993	1.45858	0.834705
	0.84966	0.695929	1.1612	0.80386	1.45858	0.760812
	0.863821	0.457591	1.1612	1.95088	1.45858	1.05765
	0.863821	0.582962	1.1612	0.653693	1.50107	0.841304
	0.863821	0.499146	1.17536	0.685949	1.51523	0.824495
	0.863821	0.308873	1.17536	0.319935	1.52939	0.647782
	0.863821	0.511642	1.17536	0.421498	1.52939	0.991778
	0.863821	0.500104	1.18952	1.12033	1.52939	0.110504
	0.863821	0.984785	1.20368	0.466232	1.54355	1.00236
	0.863821	0.395116	1.20368	0.832418	1.57187	0.652706
	0.863821	0.637415	1.20368	0.647542	1.58603	0.472832
	0.877982	0.159639	1.21785	0.975606	1.60019	0.527081
	0.877982	0.718989	1.23201	0.857617	1.61435	1.04324
	0.877982	0.24221	1.23201	0.675832	1.61435	0.970683
	0.877982	0.77573	1.23201	0.870849	1.61435	1.07329
	0.877982	1.01608	1.23201	0.89133	1.62851	0.503753
	0.877982	0.901109	1.23201	0.530037	1.64268	0.436952
	0.877982	0.401536	1.23201	0.522428	1.64268	1.03849
	0.877982	0.312295	1.23201	0.454878	1.64268	0.955804
	0.877982	0.736825	1.24617	0.360381	1.64268	2.28206
	0.877982	0.667363	1.24617	0.695281	1.64268	0.873189
	0.877982	0.603022	1.24617	0.887104	1.65684	1.16592
	0.892143	0.494296	1.26033	0.859811	1.671	0.382829
	0.892143	0.237977	1.26033	0.641087	1.671	0.81594
	0.892143	0.480424	1.27449	0.256703	1.671	0.473006
	0.892143	0.58106	1.27449	0.840756	1.68516	0.540158
	0.892143	0.866602	1.27449	0.639163	1.68516	0.768361
	0.892143	0.380189	1.27449	0.145991	1.69932	0.912547
	0.892143	0.343303	1.28865	0.617274	1.69932	0.453681
	0.892143	0.314158	1.28865	1.10564	1.71348	0.97167
	0.892143	0.835018	1.28865	1.30488	1.72764	0.82639
	0.892143	0.720079	1.28865	0.746575	1.7418	0.360191
	0.892143	0.426303	1.28865	0.636805	1.7418	0.865144
	0.906304	0.657087	1.28865	0.971132	1.7418	0.886743
	0.906304	0.285473	1.28865	0.398191	1.7418	1.79457
	0.906304	0.409369	1.30281	0.618783	1.75596	0.0323547
	0.906304	0.27363	1.30281	0.695122	1.77012	0.488012
	0.906304	0.330634	1.30281	0.765413	1.77012	1.3125
	0.906304	0.371943	1.30281	0.97271	1.77012	1.38426
	0.906304	1.4099	1.30281	0.803196	1.77012	0.598442
	0.906304	0.346411	1.30281	0.716232	1.77012	0.916015
	0.906304	0.418813	1.30281	1.09379	1.78429	1.08511
	0.906304	0.291386	1.31697	0.572165	1.78429	0.9745
	0.906304	0.55266	1.31697	0.542303	1.78429	0.219066
	0.906304	0.51472	1.31697	0.557179	1.78429	0.744885
	0.906304	1.08826	1.31697	0.424615	1.78429	0.368595
	0.920465	0.496604	1.31697	0.352456	1.79845	0.52886
	0.920465	0.250931	1.31697	0.66436	1.79845	0.5023
	0.920465	1.08792	1.31697	0.901367	1.79845	0.903584
	0.920465	0.50034	1.31697	0.532559	1.79845	0.555439
	0.920465	0.63859	1.31697	0.701203	1.79845	0.929704
	0.920465	1.60372	1.31697	0.599101	1.81261	1.29392
	0.920465	0.341783	1.31697	0.717299	1.81261	0.126039
	0.920465	0.600736	1.31697	0.344436	1.81261	0.538753
	0.934626	0.918068	1.31697	0.725344	1.84093	0.921572
	0.934626	0.37979	1.33113	0.525596	1.84093	0.207242
	0.934626	0.378176	1.33113	0.65147	1.84093	1.32055
	0.934626	0.550418	1.33113	1.02275	1.84093	0.0932687
	0.934626	0.273025	1.33113	0.498716	1.85509	0.157945
	0.948787	0.22946	1.33113	0.442821	1.85509	0.314301
	0.948787	0.525105	1.33113	1.06207	1.85509	0.569129
	0.948787	0.202521	1.34529	0.237405	1.85509	0.647254
	0.948787	0.615381	1.35946	0.957217	1.86925	1.27188
	0.948787	0.783398	1.35946	0.875952	1.86925	0.106365
	0.948787	0.604409	1.35946	0.697751	1.86925	0.297045
	0.948787	0.487999	1.35946	0.25968	1.86925	0.971018
	0.962948	0.513067	1.35946	0.555743	1.86925	0.362459
	0.962948	0.334692	1.35946	0.623147	1.86925	1.16503
	0.962948	0.62693	1.35946	0.59682	1.86925	0.739991
	0.962948	0.813651	1.37362	0.644906	1.86925	0.478435
	0.962948	0.812153	1.37362	0.929658	1.88341	0.950911
	0.962948	0.625734	1.37362	0.967997	1.88341	1.09053
	0.962948	0.43238	1.37362	0.615483	1.88341	0.417485
	0.962948	0.946552	1.37362	0.977988	1.88341	0.592383
	0.962948	0.542825	1.38778	0.776516	1.88341	0.725827
	0.962948	0.475145	1.38778	0.44325	1.89757	0.00102099
	0.962948	1.0987	1.38778	1.18814	1.89757	0.625651
	0.977109	0.738335	1.38778	0.353691	1.89757	0.944438
	0.977109	0.3688	1.40194	0.564034	1.89757	1.05674
	0.977109	0.653224	1.40194	0.802584	1.89757	0.853394
	0.977109	0.19178	1.40194	0.809603	1.89757	0.37295
	0.977109	0.262402	1.40194	0.608801	1.89757	0.386163
	0.977109	0.384748	1.40194	0.706353	1.89757	0.43833
	0.977109	0.587203	1.40194	0.450833	1.89757	1.24751
	0.977109	0.540512	1.40194	0.417959	1.91173	0.0922292
	0.99127	0.613597	1.40194	0.941029	1.91173	0.922648
	0.99127	0.428941	1.4161	0.542235	1.9259	0.836337
	0.99127	0.918119	1.4161	0.559345	1.9259	0.909829
	1.00543	0.226332	1.43026	0.586047	1.9259	0.788572
	1.00543	0.577989	1.43026	0.643096	1.94006	1.04486
	1.00543	0.266443	1.43026	0.611167	1.94006	0.661358
	1.00543	0.892332	1.43026	1.04382	1.94006	0.385767
	1.00543	0.67676	1.44442	0.790473	1.94006	1.34318
	1.00543	0.352559	1.44442	0.743056	1.94006	1.23537
	1.00543	0.573969	1.44442	0.520152	1.94006	0.875655
	1.01959	1.33832	1.44442	1.24617	1.95422	0.913505
	1.01959	0.26203	1.45858	0.460796	1.95422	1.15194
	1.01959	0.475437	1.45858	0.235568	1.95422	0.785011
	1.01959	0.241268	1.45858	0.712272	1.95422	0.25829
	1.01959	0.361694	1.45858	0.607503	1.95422	0.555712
	1.01959	0.585261	1.45858	0.377475	1.95422	1.27726
	1.01959	0.410793	1.47274	0.489861	1.96838	0.8334
	1.01959	0.319662	1.47274	0.580309	1.96838	1.0053
	1.01959	0.72011	1.47274	0.676896	1.96838	0.282561
	1.01959	0.820822	1.4869	0.320173	1.96838	1.69963
	1.01959	0.430218	1.4869	0.264558	1.96838	0.643297
	1.01959	0.573826	1.4869	0.145533	1.98254	0.289431
	1.01959	0.527703	1.50107	1.17421	1.9967	1.32169
	1.03375	0.674862	1.50107	0.337248	1.9967	0.821516
	1.03375	0.524189	1.50107	0.740628	2.01086	0.891334
	1.03375	0.238048	1.50107	0.686893	2.01086	1.23545
	1.03375	0.634879	1.50107	1.25512	2.01086	1.22034
	1.04791	0.737393	1.50107	0.552712	2.01086	1.89785
	1.04791	0.202788	1.50107	0.17489	2.01086	1.50421
	1.04791	0.420284	1.50107	0.300255	2.01086	0.191634
	1.04791	0.306378	1.50107	0.470346	2.02502	0.864486
	1.04791	0.636863	1.51523	0.754739	2.02502	0.801776
	1.04791	0.52374	1.51523	0.675955	2.02502	0.164307
	1.04791	0.598633	1.51523	0.942145	2.02502	0.937133
	1.04791	0.514684	1.51523	0.448218	2.03918	1.54955
	1.04791	0.656922	1.52939	0.57249	2.03918	0.721476
	1.06207	0.28827	1.52939	0.600903	2.03918	0.76316
	1.06207	0.730813	1.52939	0.658984	2.03918	0.879536
	1.06207	0.610737	1.52939	0.403719	2.05334	0.733447
	1.06207	0.53994	1.52939	0.858365	2.05334	1.23231
	1.06207	0.525485	1.52939	0.428442	2.05334	1.05755
	1.06207	0.48212	1.52939	0.775676	2.05334	0.37585
	1.06207	0.514365	1.52939	0.792716	2.05334	0.81473
	1.06207	0.612963	1.52939	0.60778	2.05334	1.33185
	1.06207	0.444947	1.54355	1.19544	2.05334	0.810614
	1.06207	0.376265	1.54355	0.658697	2.05334	0.821762
	1.06207	0.617914	1.54355	0.337849	2.05334	0.555224
	1.07624	0.142119	1.54355	0.4653	2.05334	1.00105
	1.07624	0.352118	1.54355	0.661434	2.06751	0.847954
	1.07624	0.617763	1.55771	0.73764	2.06751	1.92741
	1.07624	0.657233	1.55771	0.322716	2.06751	0.880279
	1.07624	0.366617	1.55771	0.453877	2.06751	0.420383
	1.07624	0.551702	1.57187	0.601335	2.06751	0.499018
	1.0904	0.710211	1.57187	0.398295	2.08167	0.909165
	1.0904	0.465147	1.57187	0.703334	2.08167	0.629872
	1.0904	0.320857	1.58603	0.547802	2.08167	0.954788
	1.0904	0.629729	1.58603	0.798851	2.09583	1.07731
	1.0904	0.403851	1.58603	0.506149	2.09583	0.925568
	1.0904	0.405559	1.58603	0.763057	2.09583	0.772387
	1.0904	0.680434	1.58603	0.78944	2.09583	0.957926
	1.0904	0.848543	1.58603	0.646475	2.09583	0.456036
	1.0904	0.687517	1.58603	1.05346	2.09583	0.152641
	1.10456	0.492376	1.58603	0.582272	2.10999	0.547554
	1.10456	0.453735	1.58603	0.660925	2.10999	0.455609
	1.10456	0.612745	1.58603	1.57201	2.12415	1.02753
	1.10456	0.419222	1.58603	0.556202	2.12415	0.707994
	1.10456	0.148999	1.60019	0.866739	2.12415	0.725358
	1.10456	0.593819	1.60019	0.737647	2.12415	0.394287
	1.10456	0.32556	1.60019	0.547183	2.12415	0.955457
	1.10456	1.23699	1.60019	0.545355	2.12415	1.17686
	1.10456	1.00535	1.60019	0.210763	2.12415	0.235344
	1.10456	0.203859	1.60019	0.671792	2.12415	1.58269
	1.10456	0.334654	1.60019	0.310938	2.13831	0.584682
	1.10456	0.448435	1.60019	0.757763	2.13831	1.22724
	1.11872	0.279034	1.60019	0.876859	2.13831	0.80274
	1.11872	0.350814	1.60019	0.389856	2.15247	0.461351
	1.11872	0.718399	1.60019	0.662863	2.15247	0.617116
	1.11872	0.336824	1.61435	0.85711	2.15247	0.764265
	1.11872	0.388184	1.61435	0.819776	2.16663	1.67755
	1.11872	0.31431	1.61435	0.475155	2.16663	0.837192
	1.11872	0.864615	1.61435	0.441088	2.16663	0.663404
	1.11872	0.285246	1.61435	0.882025	2.16663	1.14332
	1.13288	0.479342	1.62851	0.61201	2.16663	0.637029
	1.13288	0.286575	1.62851	0.623369	2.18079	0.637156
	1.13288	0.344739	1.62851	0.618787	2.18079	0.82601
	1.13288	0.569996	1.62851	0.504535	2.18079	0.797658
	1.13288	0.50368	1.62851	0.352618	2.18079	0.363061
	1.13288	0.421451	1.62851	0.451098	2.18079	0.316267
	1.14704	0.774184	1.62851	0.389563	2.18079	0.489414
	1.14704	0.378596	1.64268	1.08443	2.19495	0.861114
	1.14704	0.466774	1.64268	0.515234	2.19495	0.694507
	1.14704	0.320075	1.64268	0.570482	2.19495	1.21559
	1.14704	0.75194	1.64268	0.925997	2.19495	0.803542
	1.14704	0.430311	1.64268	0.449243	2.19495	0.897784
	1.14704	0.613389	1.64268	0.556714	2.20912	0.863097
	1.14704	0.718273	1.65684	0.312933	2.20912	0.635204
	1.14704	0.228365	1.65684	0.431113	2.22328	1.39036
	1.14704	0.348609	1.65684	0.724541	2.22328	0.249812
	1.14704	1.19859	1.65684	0.486649	2.22328	0.868064
	1.14704	0.428719	1.65684	0.417111	2.22328	0.529182
	1.14704	0.536266	1.65684	0.457339	2.22328	1.12654
	1.1612	0.463372	1.671	0.556536	2.22328	0.934336
	1.1612	0.35222	1.671	0.648931	2.22328	0.501272
	1.1612	0.742941	1.671	0.430777	2.22328	0.976405
	1.1612	0.676742	1.671	0.472167	2.22328	0.966536
	1.1612	0.481096	1.671	0.504827	2.23744	0.566874
	1.1612	0.841883	1.68516	0.667027	2.23744	0.465426
	1.1612	0.643242	1.68516	0.598453	2.23744	0.93503
	1.1612	0.751827	1.68516	0.353014	2.23744	0.665907
	1.1612	0.643176	1.68516	0.4723	2.23744	1.48689
	1.17536	0.506928	1.69932	0.638291	2.23744	0.944816
	1.17536	0.40275	1.69932	0.436217	2.2516	0.458597
	1.17536	0.502571	1.69932	0.737811	2.2516	0.859221
	1.17536	0.459169	1.69932	0.600801	2.26576	0.571116
	1.17536	0.652329	1.69932	0.720687	2.26576	0.912062
	1.17536	0.866158	1.69932	0.456947	2.26576	0.870516
	1.17536	0.273309	1.69932	0.460125	2.27992	0.510563
	1.17536	0.611264	1.69932	0.711972	2.27992	0.504281
	1.17536	0.448537	1.69932	0.3556	2.27992	1.32093
	1.17536	0.59495	1.69932	0.957754	2.27992	0.304901
	1.17536	0.383932	1.69932	0.688157	2.27992	0.307271
	1.18952	0.661228	1.71348	1.0329	2.27992	0.374033
	1.18952	0.81735	1.71348	0.407809	2.27992	0.899006
	1.18952	0.347801	1.71348	0.47391	2.27992	0.509494
	1.18952	0.650944	1.71348	0.440721	2.27992	0.256865
	1.18952	0.484769	1.71348	0.338974	2.29408	0.632051
	1.20368	0.314894	1.71348	0.631043	2.29408	0.839216
	1.20368	0.776841	1.71348	0.715457	2.29408	0.597289
	1.20368	0.418027	1.71348	1.0121	2.29408	0.358419
	1.20368	1.14892	1.72764	0.307695	2.29408	1.00855
	1.20368	0.742837	1.72764	0.567276	2.29408	0.158882
	1.20368	0.811677	1.72764	0.575726	2.29408	0.0262904
	1.20368	0.711491	1.72764	0.611615	2.30824	1.16763
	1.20368	0.732881	1.72764	0.461625	2.30824	0.931117
	1.20368	0.476453	1.72764	0.399522	2.30824	1.16812
	1.20368	0.25176	1.7418	0.686759	2.30824	0.781016
	1.20368	0.78139	1.7418	0.662845	2.30824	0.555598
	1.20368	0.940509	1.7418	0.87882	2.30824	0.303506
	1.20368	0.433953	1.7418	0.444474	2.30824	0.839962
	1.20368	0.390635	1.7418	0.609526	2.3224	0.4375
	1.21785	0.221806	1.75596	0.472538	2.3224	0.541543
	1.21785	0.232852	1.75596	0.204232	2.3224	1.65422
	1.21785	0.834219	1.75596	0.822873	2.3224	0.670596
	1.21785	0.453987	1.75596	0.42799	2.33656	0.678373
	1.21785	0.432089	1.75596	0.992361	2.33656	1.1551
	1.21785	0.549013	1.75596	0.9711	2.33656	0.507739
	1.23201	0.305796	1.75596	0.680475	2.33656	0.803829
	1.23201	0.222063	1.75596	0.672952	2.35073	0.619372
	1.23201	0.581675	1.77012	0.284465	2.35073	0.62206
	1.23201	0.698144	1.77012	0.454175	2.35073	0.800994
	1.23201	0.370598	1.77012	0.615654	2.35073	0.736234
	1.23201	0.626613	1.77012	0.787129	2.35073	1.23847
	1.23201	0.536121	1.77012	0.997127	2.36489	0.0348179
	1.23201	0.65894	1.77012	0.689859	2.36489	0.403582
	1.23201	0.83145	1.77012	0.827837	2.36489	0.589968
	1.23201	0.280092	1.77012	0.683641	2.36489	1.03495
	1.23201	0.894339	1.77012	0.560664	2.37905	1.00707
	1.24617	0.551438	1.77012	0.633783	2.37905	0.298339
	1.24617	0.733436	1.77012	0.393565	2.37905	1.05507
	1.24617	0.463176	1.77012	0.600354	2.37905	0.740175
	1.24617	0.561733	1.77012	0.0386591	2.37905	0.527957
	1.24617	0.701502	1.78429	0.741562	2.39321	1.04787
	1.24617	0.439511	1.78429	0.738063	2.39321	0.952736
	1.24617	0.667792	1.78429	0.398236	2.39321	0.226549
	1.26033	0.565285	1.78429	0.721207	2.39321	0.387382
	1.26033	0.544825	1.78429	2.18757	2.39321	0.531894
	1.26033	0.503477	1.79845	1.39844	2.40737	1.1928
	1.26033	0.550049	1.79845	1.39804	2.40737	1.01475
	1.26033	0.529229	1.79845	1.14669	2.40737	1.05049
	1.26033	0.752295	1.79845	0.911269	2.40737	0.672143
	1.26033	0.399001	1.79845	1.30932	2.40737	1.5558
	1.26033	0.863451	1.79845	0.431488	2.42153	0.678648
	1.27449	0.570063	1.79845	0.933877	2.42153	0.620765
	1.27449	0.718438	1.79845	1.61065	2.42153	0.92923
	1.27449	0.501757	1.79845	0.734195	2.42153	0.679596
	1.27449	0.628198	1.81261	0.411965	2.42153	1.04999
	1.27449	0.595324	1.81261	0.624261	2.43569	0.462533
	1.27449	0.505426	1.81261	0.361846	2.43569	0.914945
	1.27449	0.767059	1.81261	0.535909	2.43569	0.142936
	1.27449	0.789145	1.81261	1.0994	2.43569	2.07963
	1.27449	0.402231	1.81261	0.368157	2.43569	0.694005
	1.28865	0.344886	1.81261	0.748641	2.43569	0.739226
	1.28865	0.920293	1.81261	0.527919	2.43569	0.544319
	1.28865	0.698297	1.81261	0.402225	2.43569	0.209331
	1.28865	0.508251	1.81261	0.698044	2.46401	1.25462
	1.28865	0.417628	1.81261	0.82948	2.46401	0.853063
	1.28865	0.708571	1.81261	0.658875	2.46401	0.742382
	1.28865	0.986534	1.82677	0.498345	2.46401	0.895056
	1.28865	0.207831	1.82677	1.01017	2.46401	0.459723
	1.28865	0.660873	1.82677	0.395521	2.46401	1.7967
	1.28865	0.602628	1.82677	0.798267	2.46401	0.467308
	1.28865	0.455104	1.82677	0.592037	2.46401	0.243013
	1.28865	0.330938	1.82677	1.29812	2.47817	0.744793
	1.30281	0.514781	1.82677	0.71453	2.47817	0.294835
	1.30281	0.416218	1.82677	0.740044	2.47817	1.03189
	1.30281	0.72492	1.82677	0.537443	2.47817	0.700936
	1.30281	0.542863	1.82677	0.0600261	2.47817	0.579522
	1.30281	0.819397	1.84093	0.707608	2.47817	0.882562
	1.30281	0.413472	1.84093	0.290399	2.49234	1.19404
	1.30281	0.691189	1.85509	0.839749	2.49234	0.574204
	1.30281	0.690911	1.85509	0.808538	2.49234	1.25216
	1.30281	0.355308	1.85509	0.727065	2.49234	0.829135
	1.30281	0.338193	1.85509	0.79055	2.49234	0.520687
	1.30281	0.453645	1.85509	0.542731	2.49234	1.64687
	1.30281	0.589236	1.85509	0.488754	2.5065	0.66345
	1.30281	0.567565	1.85509	0.949648	2.5065	0.57855
	1.30281	0.550775	1.86925	0.873926	2.5065	0.422384
	1.31697	0.292461	1.86925	0.944684	2.5065	0.00328116
	1.31697	0.621723	1.86925	0.658264	2.52066	0.00721903
	1.31697	0.81638	1.88341	0.637552	2.52066	0.834229
	1.31697	0.670385	1.88341	0.681366	2.52066	0.153185
	1.31697	0.581193	1.88341	0.654323	2.52066	0.0751304
	1.31697	0.966814	1.88341	0.233042	2.52066	0.798452
	1.33113	0.306153	1.88341	0.539021	2.52066	1.60579
	1.33113	1.10021	1.88341	0.570422	2.53482	0.970451
	1.33113	0.28512	1.89757	0.807996	2.53482	1.28585
	1.33113	0.500397	1.89757	0.438134	2.53482	1.26379
	1.33113	0.255094	1.89757	0.483805	2.53482	1.16071
	1.33113	0.285027	1.89757	0.471996	2.53482	0.114306
	1.33113	0.524963	1.89757	0.464566	2.53482	0.541337
	1.33113	0.821327	1.89757	0.857166	2.54898	0.833369
	1.33113	1.59559	1.89757	0.471659	2.54898	0.716536
	1.33113	1.29481	1.91173	0.824066	2.54898	0.629981
	1.33113	1.07217	1.91173	0.808208	2.54898	0.720824
	1.33113	0.137547	1.91173	0.60692	2.54898	1.17579
	1.33113	0.648797	1.91173	0.540539	2.54898	0.247915
	1.34529	0.514243	1.91173	0.762689	2.54898	0.461455
	1.34529	0.65375	1.91173	0.918893	2.54898	1.52129
	1.34529	0.508712	1.91173	0.887567	2.54898	1.00299
	1.34529	0.794748	1.91173	0.9152	2.56314	1.05754
	1.34529	0.703307	1.9259	0.658117	2.56314	0.284808
	1.34529	0.578021	1.9259	0.548276	2.56314	0.476081
	1.34529	0.92035	1.9259	0.700902	2.56314	0.299597
	1.34529	0.526897	1.9259	0.577693	2.56314	0.58835
	1.34529	0.753462	1.9259	0.713265	2.56314	0.142537
	1.34529	0.495231	1.9259	0.416806	2.56314	0.481868
	1.34529	0.584398	1.9259	0.709454	2.5773	1.2688
	1.34529	0.715324	1.9259	0.847336	2.5773	1.46871
	1.34529	0.180428	1.94006	0.897554	2.5773	1.45767
	1.35946	0.105976	1.94006	0.598591	2.5773	0.905303
	1.35946	0.385655	1.94006	0.56115	2.5773	0.00321553
	1.35946	0.416894	1.94006	0.307729	2.5773	0.443009
	1.35946	0.44099	1.94006	0.526893	2.59146	0.572723
	1.35946	0.395726	1.94006	1.66771	2.59146	0.609772
	1.35946	0.506059	1.95422	0.785625	2.59146	0.548944
	1.35946	0.385099	1.95422	0.584748	2.59146	0.824445
	1.35946	0.683336	1.95422	0.480587	2.59146	0.301524
	1.35946	0.636875	1.95422	0.565828	2.59146	0.576492
	1.35946	0.719296	1.96838	0.955603	2.59146	0.863324
	1.35946	0.650798	1.96838	0.607061	2.59146	0.628875
	1.35946	1.22019	1.98254	0.633407	2.59146	0.74039
	1.35946	0.967496	1.98254	0.390607	2.60562	0.936397
	1.35946	0.429659	1.98254	0.457695	2.60562	0.90674
	1.35946	0.623831	1.98254	0.519496	2.60562	1.21716
	1.35946	0.569848	1.98254	0.845647	2.60562	0.284124
	1.35946	0.509058	1.98254	0.382728	2.60562	0.597291
	1.35946	0.333124	1.98254	0.420216	2.60562	0.837389
	1.37362	0.594028	1.9967	0.522472	2.60562	0.125809
	1.37362	0.430348	1.9967	0.610939	2.60562	0.451146
	1.37362	0.314489	1.9967	0.451646	2.60562	0.61566
	1.37362	0.276484	1.9967	0.601784	2.61978	0.939159
	1.37362	0.367412	1.9967	0.328043	2.61978	1.2122
	1.37362	0.901249	1.9967	0.615538	2.61978	1.48826
	1.37362	0.527625	2.01086	0.420892	2.61978	0.949399
	1.37362	0.71167	2.01086	0.289363	2.61978	0.464508
	1.37362	0.135109	2.01086	0.483114	2.63395	1.08345
	1.38778	0.398133	2.01086	0.686195	2.63395	0.993872
	1.38778	0.649757	2.01086	0.401066	2.63395	1.1706
	1.38778	0.332335	2.01086	1.01594	2.63395	0.968091
	1.38778	0.424779	2.02502	0.731372	2.64811	0.462217
	1.38778	0.61347	2.02502	0.731951	2.64811	1.35123
	1.38778	0.504616	2.02502	0.755781	2.66227	0.793762
	1.38778	0.707239	2.02502	1.56087	2.66227	0.671901
	1.38778	0.591761	2.02502	0.678766	2.66227	1.17049
	1.38778	1.03649	2.03918	0.651336	2.66227	0.744456
	1.38778	0.733217	2.03918	0.723872	2.66227	0.812898
	1.38778	0.800148	2.03918	0.362606	2.66227	0.440423
	1.38778	0.50069	2.03918	0.562893	2.67643	0.625986
	1.40194	0.489162	2.03918	0.478896	2.67643	0.619171
	1.40194	0.732621	2.03918	0.492437	2.67643	0.783653
	1.40194	0.661509	2.03918	0.472099	2.67643	1.13164
	1.40194	0.486802	2.03918	0.471142	2.67643	1.80417
	1.40194	0.256509	2.03918	0.883828	2.67643	0.898113
	1.40194	0.669437	2.05334	0.527871	2.69059	0.0553556
	1.40194	0.50853	2.05334	0.469875	2.69059	1.47207
	1.4161	0.43449	2.06751	0.641481	2.69059	0.772939
	1.4161	0.483983	2.06751	0.582571	2.71891	0.609529
	1.4161	0.566428	2.06751	0.81401	2.71891	0.69402
	1.4161	0.543568	2.06751	1.14182	2.71891	0.559078
	1.4161	0.615918	2.06751	0.63444	2.71891	1.32588
	1.4161	0.342272	2.08167	0.777113	2.71891	1.1999
	1.4161	0.925211	2.08167	0.412998	2.73307	0.682081
	1.4161	0.669187	2.08167	0.787665	2.73307	0.451644
	1.4161	0.440924	2.08167	0.949357	2.73307	0.369172
	1.4161	0.568397	2.08167	0.605429	2.73307	0.583911
	1.4161	1.04315	2.08167	0.893398	2.73307	0.857415
	1.4161	0.0916689	2.09583	1.18661	2.74723	0.728155
	1.4161	0.477092	2.09583	0.560657	2.74723	1.08279
	1.43026	0.455653	2.09583	0.817721	2.74723	1.33908
	1.43026	0.500976	2.09583	0.680224	2.74723	0.64334
	1.43026	0.475744	2.09583	0.763734	2.74723	1.21297
	1.43026	0.457314	2.10999	0.561271	2.74723	0.809982
	1.43026	0.870736	2.10999	0.879153	2.74723	0.208828
	1.43026	0.472178	2.12415	0.544821	2.76139	0.90791
	1.43026	0.307737	2.12415	0.349897	2.76139	0.974251
	1.43026	0.630162	2.12415	0.825247	2.76139	0.940548
	1.43026	0.61218	2.12415	0.474955	2.76139	0.729896
	1.43026	0.551676	2.12415	0.955084	2.76139	0.906637
	1.43026	0.820446	2.12415	1.01263	2.76139	0.558382
	1.43026	0.732019	2.12415	1.21569	2.77556	1.75775
	1.43026	0.19491	2.13831	0.530269	2.77556	0.760866
	1.43026	0.373777	2.13831	0.582598	2.77556	1.52778
	1.44442	0.405658	2.15247	0.081257	2.77556	0.787761
	1.44442	0.567767	2.15247	0.826412	2.77556	0.904012
	1.44442	0.258835	2.15247	0.981736	2.78972	0.744781
	1.44442	0.635609	2.15247	0.763456	2.78972	1.20602
	1.44442	0.368065	2.15247	0.473535	2.80388	0.703771
	1.44442	0.689826	2.15247	0.663095	2.80388	1.91839
	1.44442	0.493319	2.15247	0.965006	2.80388	0.0963429
	1.44442	0.564677	2.15247	0.202696	2.81804	0.199083
	1.44442	0.798083	2.16663	0.766903	2.81804	1.0422
	1.44442	0.487908	2.16663	0.660197	2.81804	0.99871
	1.45858	0.764917	2.16663	0.787763	2.8322	0.912922
	1.45858	0.423464	2.16663	0.803745	2.8322	0.827535
	1.45858	0.197821	2.16663	0.784542	2.8322	0.674653
	1.45858	0.244412	2.16663	0.650511	2.8322	1.00904
	1.45858	0.326697	2.18079	1.09363	2.8322	0.76943
	1.45858	0.45395	2.18079	0.99832	2.84636	0.877821
	1.45858	0.563132	2.18079	0.909162	2.84636	0.441156
	1.45858	0.750669	2.19495	0.983018	2.84636	2.23682
	1.45858	0.682038	2.19495	0.483061	2.84636	0.946847
	1.45858	0.698684	2.19495	0.990532	2.84636	0.655192
	1.45858	0.879784	2.19495	0.556053	2.84636	1.5069
	1.45858	0.32861	2.19495	0.473001	2.86052	1.03321
	1.45858	0.547665	2.19495	0.454	2.86052	0.866654
	1.45858	0.72657	2.19495	0.512764	2.87468	0.800373
	1.47274	0.821467	2.19495	1.02853	2.88884	0.511253
	1.47274	0.318907	2.19495	0.65454	2.88884	0.262368
	1.47274	0.379012	2.19495	0.899397	2.88884	0.994635
	1.47274	0.677096	2.20912	0.621826	2.903	0.813765
	1.47274	0.347857	2.22328	0.746449	2.903	0.575294
	1.47274	0.772033	2.22328	0.732236	2.903	0.636401
	1.47274	1.20123	2.23744	0.703268	2.91717	0.06446
	1.47274	0.727033	2.23744	1.13249	2.91717	1.34128
	1.47274	0.783326	2.2516	0.731477	2.91717	0.791664
	1.47274	0.397723	2.2516	0.485183	2.93133	1.2537
	1.47274	0.606337	2.2516	1.02074	2.93133	0.650053
	1.47274	0.198837	2.26576	0.561889	2.93133	0.565789
	1.47274	0.602743	2.26576	0.948669	2.93133	0.601164
	1.47274	0.809012	2.26576	1.36604	2.93133	1.09297
	1.47274	0.691537	2.27992	0.532965	2.93133	1.13556
	1.47274	0.862884	2.27992	0.949663	2.94549	0.402543
	1.47274	0.257335	2.29408	0.579274	2.94549	0.926865
	1.47274	0.73784	2.29408	0.795016	2.95965	1.7809
	1.4869	0.732371	2.29408	0.134615	2.95965	1.29401
	1.4869	0.41421	2.29408	0.928058	2.95965	0.13524
	1.4869	0.510324	2.29408	0.560806	2.95965	0.550995
	1.4869	0.883462	2.29408	0.550681	2.97381	1.464
	1.4869	0.825179	2.29408	0.567833	2.97381	0.520582
	1.4869	0.585407	2.30824	1.23935	2.97381	1.06884
	1.4869	0.544769	2.30824	0.654067	2.98797	0.559696
	1.4869	0.464814	2.30824	0.800204	2.98797	0.397535
	1.4869	0.441443	2.3224	0.813383	2.98797	0.740729
	1.50107	0.744777	2.3224	0.647157	2.98797	0.497651
	1.50107	0.457905	2.3224	0.901904	2.98797	0.199726
	1.50107	0.366851	2.3224	0.64672	3.00213	0.653448
	1.50107	0.628025	2.3224	0.424647	3.00213	0.691845
	1.50107	0.678227	2.3224	1.0626	3.00213	0.478396
	1.50107	0.615585	2.3224	0.87586	3.00213	0.538611
	1.50107	0.541458	2.33656	0.434263	3.00213	0.927
	1.50107	0.574149	2.33656	0.238139	3.00213	0.518456
	1.51523	0.470125	2.35073	0.812071	3.00213	0.826264
	1.51523	0.542627	2.35073	0.458777	3.00213	0.545003
	1.51523	0.381312	2.35073	0.708299	3.00213	0.756674
	1.51523	0.612341	2.35073	0.6543	3.01629	0.380136
	1.51523	0.771904	2.35073	1.09051	3.01629	0.512067
	1.51523	0.48857	2.35073	1.16951	3.01629	0.686211
	1.51523	0.266493	2.35073	1.25064	3.01629	1.08811
	1.51523	0.857602	2.35073	0.414294	3.03045	0.719055
	1.51523	0.238164	2.36489	0.692857	3.03045	1.08989
	1.52939	0.428133	2.36489	0.880444	3.03045	0.77741
	1.52939	1.00298	2.36489	0.447112	3.03045	2.2247
	1.52939	0.518695	2.36489	0.453854	3.03045	0.856666
	1.52939	0.620539	2.36489	0.971184	3.03045	0.934617
	1.52939	1.01514	2.36489	1.0006	3.04461	0.75244
	1.52939	0.967755	2.37905	0.800968	3.04461	0.679375
	1.52939	0.477399	2.37905	0.298658	3.04461	0.871947
	1.52939	0.723368	2.37905	0.683192	3.04461	0.828576
	1.52939	0.738662	2.37905	0.701163	3.05878	0.0392405
	1.52939	0.533851	2.39321	0.749793	3.05878	0.904398
	1.54355	0.580786	2.39321	0.791477	3.05878	0.627053
	1.54355	0.420788	2.39321	0.575244	3.07294	0.611388
	1.54355	0.4163	2.39321	1.5153	3.07294	1.59523
	1.54355	0.493688	2.39321	0.851689	3.07294	0.375964
	1.54355	1.17503	2.40737	1.13393	3.07294	1.07531
	1.54355	0.610764	2.40737	0.730249	3.07294	0.486727
	1.54355	0.582523	2.40737	0.875053	3.07294	0.948934
	1.54355	0.829123	2.40737	0.755154	3.07294	1.16222
	1.54355	0.846938	2.42153	0.877799	3.07294	0.643081
	1.54355	0.112097	2.42153	1.49758	3.07294	1.09877
	1.54355	0.830351	2.42153	0.358193	3.0871	0.854342
	1.55771	0.486008	2.42153	0.41067	3.0871	0.71453
	1.55771	0.536931	2.43569	0.663771	3.0871	0.681108
	1.55771	0.500864	2.43569	0.370125	3.10126	0.604929
	1.55771	0.459724	2.43569	1.41748	3.10126	0.552568
	1.55771	0.432695	2.43569	0.901219	3.10126	1.588
	1.55771	0.31787	2.43569	0.534217	3.11542	0.745267
	1.55771	0.66767	2.44985	1.34007	3.11542	0.766436
	1.55771	0.904442	2.44985	0.810214	3.11542	1.53843
	1.55771	1.00212	2.44985	0.374855	3.12958	0.613283
	1.55771	0.938253	2.46401	0.655831	3.12958	0.727781
	1.55771	1.4424	2.46401	1.02421	3.12958	0.265195
	1.55771	0.641021	2.46401	0.933771	3.14374	0.338544
	1.55771	0.702149	2.46401	0.53538	3.14374	0.86878
	1.57187	0.582964	2.46401	0.728137	3.14374	0.902293
	1.57187	0.508417	2.47817	0.898737	3.14374	0.284798
	1.57187	0.733695	2.47817	0.792172	3.14374	0.233372
	1.57187	0.884787	2.47817	1.8235	3.1579	0.897031
	1.57187	0.569797	2.49234	0.518054	3.1579	0.20656
	1.58603	0.835627	2.5065	1.341	3.1579	1.0876
	1.58603	0.599673	2.5065	0.324984	3.1579	0.810916
	1.58603	0.687882	2.5065	0.326154	3.17206	0.752575
	1.58603	0.292775	2.52066	1.05873	3.17206	1.34269
	1.58603	0.541231	2.53482	0.866575	3.17206	1.24267
	1.58603	0.516312	2.54898	0.642225	3.17206	1.11774
	1.60019	0.623413	2.54898	0.786069	3.17206	0.895872
	1.60019	0.524745	2.54898	0.780404	3.18622	0.409852
	1.60019	0.564933	2.54898	1.12335	3.18622	0.243789
	1.60019	0.699697	2.56314	0.448796	3.20039	0.895936
	1.60019	0.58821	2.56314	0.507239	3.20039	0.842875
	1.60019	0.532483	2.56314	1.23824	3.20039	0.302584
	1.60019	0.878339	2.56314	0.573631	3.20039	0.104954
	1.60019	0.333222	2.5773	0.659521	3.21455	0.795888
	1.60019	0.675274	2.5773	0.662947	3.21455	0.795471
	1.60019	0.804786	2.5773	0.345429	3.22871	0.465295
	1.61435	1.02779	2.59146	0.8496	3.22871	1.56047
	1.61435	0.685059	2.59146	0.589049	3.22871	0.819865
	1.61435	0.991298	2.59146	1.46416	3.24287	1.02433
	1.61435	0.420989	2.59146	0.942886	3.24287	0.586207
	1.61435	0.450611	2.60562	0.240292	3.24287	0.347207
	1.61435	0.359526	2.61978	0.550253	3.25703	1.04233
	1.61435	0.580422	2.61978	0.686178	3.25703	0.585878
	1.62851	0.740657	2.61978	2.17752	3.25703	0.432352
	1.62851	0.486645	2.63395	0.309688	3.27119	0.510404
	1.62851	0.42341	2.63395	0.882558	3.27119	1.10878
	1.62851	0.87159	2.64811	0.79267	3.27119	0.985915
	1.62851	0.488674	2.64811	0.480747	3.27119	0.353958
	1.62851	0.547783	2.64811	0.352697	3.27119	0.68559
	1.62851	0.763651	2.66227	1.2468	3.27119	0.143977
	1.62851	0.877278	2.67643	0.772864	3.28535	1.06804
	1.62851	0.491423	2.67643	0.354364	3.28535	1.06777
	1.62851	0.525026	2.69059	0.241745	3.28535	0.680824
	1.62851	0.40908	2.69059	0.796158	3.28535	0.506236
	1.62851	0.656826	2.69059	0.525438	3.28535	0.439248
	1.62851	0.501106	2.69059	0.67849	3.29951	1.33534
	1.64268	0.907397	2.69059	0.904816	3.29951	0.846213
	1.64268	0.825678	2.70475	0.691044	3.29951	1.52168
	1.64268	1.68619	2.70475	0.59472	3.29951	0.620668
	1.64268	0.944069	2.70475	0.658949	3.31367	0.594858
	1.64268	0.567718	2.70475	0.925166	3.31367	1.49239
	1.65684	0.508954	2.71891	1.16222	3.31367	1.02742
	1.65684	0.349713	2.71891	0.606187	3.31367	0.86023
	1.65684	0.551495	2.71891	0.523317	3.31367	0.610149
	1.65684	0.458696	2.71891	0.822673	3.32783	0.657381
	1.65684	1.07321	2.71891	0.684967	3.32783	0.825524
	1.65684	0.591534	2.73307	0.640699	3.32783	0.818074
	1.65684	0.718089	2.73307	0.918151	3.32783	0.65004
	1.671	0.520278	2.73307	0.701662	3.32783	1.41033
	1.671	0.890997	2.73307	0.880345	3.342	0.833917
	1.671	0.7314	2.73307	0.621575	3.342	1.23411
	1.671	0.343763	2.74723	0.704681	3.342	0.763721
	1.671	1.13489	2.76139	0.346909	3.342	0.842589
	1.671	0.501443	2.77556	0.685401	3.35616	0.937638
	1.671	0.897412	2.77556	0.547312	3.35616	1.25172
	1.671	0.692836	2.78972	0.511692	3.37032	0.749267
	1.671	0.550334	2.80388	0.641779	3.38448	1.14182
	1.68516	0.825754	2.80388	0.75329	3.38448	0.662163
	1.68516	0.732943	2.81804	0.260704	3.38448	0.88396
	1.68516	0.546028	2.81804	0.824901	3.38448	0.575927
	1.68516	0.58622	2.81804	0.573725	3.39864	0.840529
	1.68516	0.96239	2.8322	0.548954	3.39864	0.583768
	1.68516	0.799761	2.8322	1.08289	3.4128	1.32618
	1.68516	0.504309	2.84636	0.955048	3.4128	0.755349
	1.68516	0.649613	2.86052	1.27032	3.42696	0.43291
	1.68516	0.540162	2.86052	1.48527	3.42696	0.113144
	1.68516	0.460024	2.87468	1.16677	3.42696	0.437723
	1.68516	0.455294	2.87468	1.34712	3.44112	0.756894
	1.69932	0.855372	2.87468	0.358028	3.45528	0.683141
	1.69932	0.933188	2.87468	0.517745	3.45528	0.607784
	1.69932	0.328454	2.88884	0.66348	3.48361	1.18372
	1.69932	0.599936	2.903	1.30467	3.48361	0.41337
	1.69932	0.334415	2.91717	0.726826	3.49777	1.06986
	1.69932	0.466143	2.97381	0.763121	3.49777	0.470277
	1.69932	0.430736	2.97381	0.650241	3.49777	1.09059
	1.69932	1.02445	2.98797	0.801259	3.51193	0.75544
	1.69932	1.57959	3.01629	0.802466	3.51193	0.26086
	1.69932	0.787026	3.03045	1.1174	3.51193	0.47322
	1.69932	0.621283	3.04461	0.46459	3.51193	0.62784
	1.69932	0.887168	3.04461	0.6196	3.52609	1.28258
	1.69932	0.36836	3.04461	0.503651	3.52609	0.623961
	1.69932	0.498798	3.04461	0.72158	3.54025	0.477222
	1.69932	0.681079	3.04461	0.709331	3.54025	0.780044
	1.69932	1.03744	3.05878	0.894202	3.54025	0.950386
	1.69932	0.539207	3.07294	0.324525	3.55441	1.05005
	1.69932	0.220117	3.07294	0.504989	3.55441	0.837252
	1.69932	0.595139	3.0871	0.802779	3.55441	0.825573
	1.71348	0.412587	3.0871	1.05549	3.55441	1.10567
	1.71348	0.358129	3.0871	1.23253	3.55441	0.706784
	1.71348	0.576225	3.10126	0.431787	3.56857	1.06671
	1.71348	0.427017	3.11542	0.643789	3.56857	0.852024
	1.71348	0.476107	3.12958	0.359791	3.56857	1.01494
	1.71348	0.692371	3.12958	0.836769	3.56857	0.518518
	1.71348	0.525138	3.12958	1.95255	3.56857	1.08759
	1.71348	0.661992	3.14374	0.57019	3.58273	0.336238
	1.71348	0.437633	3.1579	0.71794	3.58273	0.73202
	1.71348	0.877931	3.1579	0.588884	3.59689	0.646647
	1.72764	0.815926	3.17206	0.790867	3.61105	0.622032
	1.72764	0.629041	3.18622	0.953899	3.62522	1.75215
	1.72764	0.459387	3.18622	0.50785	3.62522	0.955574
	1.72764	0.934129	3.18622	1.20039	3.62522	1.47164
	1.72764	0.858825	3.18622	0.711712	3.62522	0.928248
	1.72764	0.638562	3.22871	0.812121	3.63938	0.891181
	1.72764	0.348286	3.22871	0.723555	3.65354	0.66462
	1.72764	0.758083	3.24287	0.511446	3.65354	1.33986
	1.72764	0.560712	3.24287	0.629243	3.65354	0.784709
	1.72764	1.28938	3.25703	0.679083	3.6677	0.828382
	1.7418	0.916021	3.28535	0.626171	3.68186	1.44317
	1.7418	0.388346	3.31367	0.607024	3.68186	0.891294
	1.7418	0.760277	3.31367	0.644697	3.68186	1.33327
	1.7418	0.703267	3.342	0.508663	3.69602	0.81898
	1.7418	0.802104	3.37032	1.02452	3.69602	0.498253
	1.7418	0.612728	3.38448	0.476025	3.69602	0.47954
	1.75596	0.836224	3.38448	0.314976	3.69602	1.02483
	1.75596	0.20945	3.38448	0.827414	3.71018	1.00038
	1.75596	0.636849	3.4128	1.12642	3.71018	0.391932
	1.75596	0.363729	3.45528	0.610858	3.71018	0.017769
	1.75596	0.54596	3.46944	0.614857	3.72434	0.703046
	1.75596	0.353359	3.46944	1.09763	3.72434	0.771843
	1.75596	0.355506	3.48361	0.588809	3.72434	1.00853
	1.77012	0.601636	3.51193	0.732823	3.72434	1.1942
	1.77012	0.389968	3.52609	0.776625	3.7385	0.711166
	1.77012	0.806197	3.55441	0.70191	3.7385	0.847025
	1.77012	0.346754	3.61105	1.20463	3.7385	0.459242
	1.77012	0.356925	3.62522	0.703649	3.75266	0.89945
	1.77012	0.62658	3.62522	0.724511	3.76683	1.07294
	1.77012	0.702689	3.63938	0.741945	3.76683	0.847411
	1.78429	0.551495	3.63938	0.270544	3.76683	0.852328
	1.78429	0.552951	3.6677	0.629253	3.76683	1.43791
	1.78429	0.76981	3.6677	0.898334	3.78099	0.854162
	1.79845	0.450119	3.6677	0.61708	3.78099	1.22636
	1.79845	0.464361	3.68186	0.970558	3.79515	1.16472
	1.79845	0.738342			3.80931	0.740199
	1.79845	0.555503			3.80931	1.07406
	1.79845	0.459569			3.82347	0.669446
	1.79845	0.493555			3.82347	0.624117
	1.79845	0.704403			3.85179	0.677521
	1.79845	0.47221			3.85179	0.833396
	1.79845	0.607082			3.86595	0.534667
	1.81261	0.682001			3.88011	1.2448
	1.81261	0.959517			3.89427	1.10303
	1.81261	0.136812
	1.81261	0.240586
	1.81261	0.580232
	1.81261	0.62239
	1.81261	0.356068
	1.82677	0.583357
	1.82677	0.663334
	1.82677	0.513743
	1.82677	0.539807
	1.82677	0.4231
	1.82677	0.613979
	1.82677	0.656921
	1.82677	0.928506
	1.82677	0.708738
	1.84093	0.505009
	1.84093	0.350669
	1.84093	0.349752
	1.84093	0.632135
	1.84093	0.718929
	1.85509	0.699752
	1.85509	0.569266
	1.85509	0.868538
	1.85509	0.362208
	1.85509	0.425747
	1.85509	0.731481
	1.85509	1.60702
	1.86925	0.382083
	1.86925	0.612182
	1.86925	0.686765
	1.86925	1.08016
	1.86925	0.816513
	1.86925	0.425013
	1.86925	0.964089
	1.86925	0.726849
	1.86925	0.552642
	1.86925	0.669734
	1.86925	0.888406
	1.88341	0.639439
	1.88341	0.85342
	1.88341	0.965528
	1.88341	0.583423
	1.88341	0.755818
	1.88341	0.722723
	1.89757	0.545653
	1.89757	0.641102
	1.89757	0.502121
	1.89757	0.994669
	1.91173	0.622791
	1.91173	0.834593
	1.91173	0.801326
	1.91173	0.568652
	1.9259	0.649938
	1.9259	0.491614
	1.9259	0.766563
	1.9259	0.557759
	1.9259	0.52872
	1.9259	0.365962
	1.94006	0.509077
	1.94006	0.54801
	1.94006	0.73991
	1.94006	0.838254
	1.94006	0.942094
	1.94006	0.647752
	1.95422	0.49965
	1.95422	0.677708
	1.95422	0.610173
	1.95422	0.465286
	1.95422	0.532213
	1.95422	1.31609
	1.95422	0.571175
	1.96838	0.714357
	1.96838	0.435538
	1.96838	0.512171
	1.96838	0.667288
	1.96838	0.798947
	1.96838	1.04374
	1.98254	0.401037
	1.98254	0.470254
	1.98254	0.481547
	1.98254	0.380736
	1.98254	1.30314
	1.98254	0.629601
	1.98254	0.7471
	1.98254	0.90264
	1.9967	0.499231
	1.9967	0.577232
	1.9967	0.796279
	1.9967	0.986086
	2.01086	0.556192
	2.01086	0.491465
	2.01086	0.905747
	2.01086	0.857677
	2.01086	0.847796
	2.01086	0.481854
	2.02502	0.35946
	2.02502	0.593711
	2.02502	0.478988
	2.02502	0.615597
	2.02502	0.406294
	2.02502	0.783743
	2.03918	0.586851
	2.03918	0.61697
	2.03918	0.782357
	2.03918	0.506934
	2.03918	0.529976
	2.05334	0.304888
	2.05334	0.475749
	2.05334	0.302382
	2.05334	0.699854
	2.05334	0.727444
	2.05334	0.529159
	2.06751	0.737184
	2.06751	0.511509
	2.06751	0.467933
	2.06751	0.708711
	2.06751	0.589949
	2.06751	0.893337
	2.06751	0.418686
	2.06751	0.47545
	2.06751	0.571368
	2.06751	1.1436
	2.06751	0.629615
	2.06751	0.958613
	2.08167	0.54812
	2.08167	0.420683
	2.08167	0.504424
	2.08167	0.534625
	2.08167	0.603568
	2.08167	0.611533
	2.08167	0.279402
	2.09583	0.480302
	2.09583	0.473692
	2.09583	0.718797
	2.10999	0.674406
	2.10999	0.911468
	2.10999	0.680525
	2.10999	0.733574
	2.12415	0.434711
	2.12415	0.612074
	2.12415	0.914243
	2.12415	0.767047
	2.13831	0.30119
	2.13831	0.821961
	2.15247	0.811545
	2.15247	0.524274
	2.15247	1.12704
	2.16663	0.824108
	2.16663	0.56239
	2.18079	0.563845
	2.18079	0.601582
	2.18079	0.339634
	2.18079	0.584973
	2.18079	0.62791
	2.19495	0.520642
	2.19495	0.293392
	2.19495	0.408935
	2.19495	0.736357
	2.19495	0.544645
	2.20912	0.699733
	2.20912	0.600705
	2.22328	0.382326
	2.22328	0.473818
	2.22328	0.493629
	2.22328	0.508818
	2.23744	0.285658
	2.23744	0.613861
	2.23744	0.677215
	2.23744	0.61824
	2.23744	0.303752
	2.2516	0.45901
	2.2516	0.614422
	2.26576	0.667733
	2.26576	0.498444
	2.27992	0.78143
	2.27992	0.744317
	2.27992	0.73848
	2.29408	0.535593
	2.29408	0.857883
	2.29408	0.484517
	2.29408	0.608792
	2.29408	0.645467
	2.30824	0.29949
	2.30824	0.602349
	2.3224	0.467397
	2.3224	0.713052
	2.33656	0.794331
	2.33656	0.63019
	2.33656	0.513377
	2.35073	0.813538
	2.35073	0.632959
	2.35073	0.456413
	2.36489	0.399821
	2.37905	0.950898
	2.37905	0.719447
	2.37905	0.664762
	2.39321	0.210558
	2.40737	0.347753
	2.42153	0.557818
	2.42153	0.641235
	2.43569	0.495779
	2.44985	0.672912
	2.44985	0.579242
	2.46401	0.590026
	2.46401	0.872002
	2.47817	0.919885
	2.47817	0.551576
	2.5065	0.695756
	2.5065	0.641378
	2.5065	0.490101
	2.5065	0.890044
	2.52066	0.588014
	2.53482	0.629095
	2.54898	0.541563
	2.56314	0.679356
	2.56314	0.446023
	2.5773	0.342091
	2.5773	1.02794
	2.5773	0.533228
	2.59146	0.494465
	2.60562	0.475949
	2.60562	0.483847
	2.61978	0.946306
	2.63395	0.581837
	2.64811	0.638885
	2.64811	0.69685
	2.66227	0.521744
	2.66227	0.412683
	2.66227	0.870819
	2.67643	0.389279
	2.67643	0.382503
	2.69059	0.658699
	2.70475	0.538109
	2.70475	0.539845
	2.71891	0.492056
	2.71891	0.565347
	2.73307	0.452021
	2.73307	1.20989
	2.73307	0.520837
	2.74723	0.55399
	2.77556	0.609518
	2.77556	1.05124
	2.77556	0.712639
	2.80388	0.762484
	2.8322	0.807183
	2.8322	0.631793
	2.8322	0.643783
	2.86052	1.13939
	2.86052	0.967243
	2.86052	0.738953
	2.86052	0.370237
	2.88884	0.477188
	2.88884	0.524127
	2.903	0.823452
	2.903	0.558499
	2.91717	0.635662
	2.91717	0.997787
	2.93133	0.658151
	2.94549	0.777614
	2.95965	0.499503
	2.95965	0.632614
	2.97381	0.75526

## Sheet: Figure 4B (DNA content)-C-D
	Figure 4B (Average number of origins in E. coli MG1655 dnaA-PAmCherry2.1 and E. coli D3D dnaA-PAmCherry2.1)
	Strain	Growth regime	Number of origins	St.dev.
	E. coli MG1655 dnaA-PAmCherry2.1	Slow	1.7751	0.0164
		Intermediate	3.7545	0.0182
		Fast	4.8181	0.0639
	E. coli D3D dnaA-PAmCherry2.1	Slow	2.5068	0.1165
		Intermediate	3.0473	0.09
		Fast	3.8757	0.1586
	Figue 4C (Single-particle tracking distributions of DnaA-PAmCherry2.1 in E. coli MG1655 dnaA-PAmCherry2.1 and E. coli D3D dnaA-PAmCherry2.1)
	The source data is available on Zenodo:
	https://doi.org/10.5281/zenodo.13939193
	Figure 4D (Bound fraction of DnaA-PAmCherry2.1 in E. coli MG1655 dnaA-PAmCherry2.1 and E. coli D3D dnaA-PAmCherry2.1)
	Strain	Growth regime	Bound fraction (%)	St.dev.
	E. coli MG1655 dnaA-PAmCherry2.1	Slow	74.6	1.6
		Intermediate	67.3	3.2
		Fast	55.8	6.5
	E. coli D3D dnaA-PAmCherry2.1	Slow	57.9	4.5
		Intermediate	63.4	4.3
		Fast	63	5.3

## Sheet: Figure 4B (area)
	Figure 4B (Measurement of cellular area of E. coli MG1655 dnaA-PAmCherry2.1 and E. coli D3D dnaA-PAmCherry2.1)
	Escherichia coli MG1655 dnaA-PAmCherry2.1			Escherichia coli D3D dnaA-PAmCherry2.1
	Cell area (µm2)			Cell area (µm2)
	Slow	Intermediate	Fast	Slow	Intermediate	Fast
	0.453152	0.70805	0.70805	0.42483	0.70805	0.750533
	0.453152	0.722211	0.722211	0.467313	0.750533	0.750533
	0.467313	0.736372	0.722211	0.523957	0.764694	0.778855
	0.481474	0.750533	0.722211	0.552279	0.863821	0.821338
	0.481474	0.764694	0.764694	0.580601	0.877982	0.835499
	0.495635	0.764694	0.764694	0.594762	0.892143	0.863821
	0.552279	0.778855	0.793016	0.594762	0.892143	0.877982
	0.56644	0.793016	0.793016	0.594762	0.892143	0.877982
	0.56644	0.793016	0.807177	0.594762	0.934626	0.877982
	0.56644	0.807177	0.821338	0.608923	0.934626	0.877982
	0.56644	0.807177	0.821338	0.608923	0.962948	0.877982
	0.580601	0.807177	0.821338	0.623084	0.977109	0.892143
	0.580601	0.84966	0.835499	0.637245	0.99127	0.934626
	0.580601	0.863821	0.84966	0.637245	1.00543	0.948787
	0.580601	0.863821	0.84966	0.651406	1.01959	0.962948
	0.580601	0.863821	0.863821	0.665567	1.03375	0.962948
	0.594762	0.877982	0.863821	0.665567	1.03375	0.977109
	0.594762	0.877982	0.863821	0.679728	1.04791	0.977109
	0.594762	0.892143	0.863821	0.693889	1.04791	1.01959
	0.594762	0.906304	0.892143	0.693889	1.10456	1.03375
	0.608923	0.906304	0.892143	0.70805	1.11872	1.04791
	0.608923	0.920465	0.906304	0.70805	1.13288	1.04791
	0.623084	0.920465	0.920465	0.722211	1.13288	1.07624
	0.623084	0.920465	0.920465	0.722211	1.14704	1.07624
	0.623084	0.920465	0.920465	0.722211	1.1612	1.0904
	0.623084	0.934626	0.920465	0.736372	1.1612	1.10456
	0.623084	0.948787	0.934626	0.736372	1.1612	1.11872
	0.637245	0.962948	0.962948	0.764694	1.1612	1.13288
	0.637245	0.962948	0.962948	0.778855	1.18952	1.13288
	0.637245	0.977109	0.977109	0.778855	1.23201	1.17536
	0.637245	0.99127	1.01959	0.807177	1.23201	1.18952
	0.651406	0.99127	1.03375	0.807177	1.23201	1.20368
	0.651406	1.00543	1.03375	0.821338	1.24617	1.20368
	0.651406	1.00543	1.03375	0.821338	1.28865	1.21785
	0.651406	1.00543	1.03375	0.835499	1.28865	1.23201
	0.651406	1.00543	1.04791	0.835499	1.28865	1.24617
	0.651406	1.00543	1.07624	0.863821	1.28865	1.26033
	0.665567	1.01959	1.0904	0.863821	1.33113	1.31697
	0.665567	1.01959	1.0904	0.877982	1.33113	1.31697
	0.665567	1.01959	1.10456	0.877982	1.33113	1.33113
	0.679728	1.01959	1.10456	0.906304	1.34529	1.37362
	0.679728	1.01959	1.10456	0.906304	1.35946	1.38778
	0.679728	1.01959	1.10456	0.920465	1.37362	1.38778
	0.693889	1.01959	1.10456	0.962948	1.38778	1.38778
	0.693889	1.01959	1.11872	0.962948	1.43026	1.4161
	0.693889	1.03375	1.13288	0.977109	1.47274	1.4161
	0.693889	1.03375	1.13288	0.977109	1.47274	1.4161
	0.70805	1.03375	1.14704	0.977109	1.4869	1.44442
	0.70805	1.04791	1.17536	0.99127	1.4869	1.47274
	0.70805	1.04791	1.18952	0.99127	1.50107	1.47274
	0.70805	1.04791	1.20368	0.99127	1.50107	1.47274
	0.722211	1.06207	1.21785	0.99127	1.51523	1.4869
	0.722211	1.07624	1.23201	1.00543	1.52939	1.50107
	0.722211	1.07624	1.23201	1.00543	1.55771	1.52939
	0.722211	1.0904	1.23201	1.00543	1.55771	1.52939
	0.722211	1.0904	1.24617	1.01959	1.55771	1.54355
	0.736372	1.0904	1.24617	1.03375	1.57187	1.54355
	0.736372	1.10456	1.24617	1.04791	1.58603	1.55771
	0.750533	1.10456	1.24617	1.04791	1.58603	1.55771
	0.750533	1.10456	1.26033	1.04791	1.60019	1.58603
	0.750533	1.10456	1.26033	1.06207	1.60019	1.58603
	0.750533	1.11872	1.26033	1.06207	1.64268	1.58603
	0.750533	1.11872	1.27449	1.06207	1.65684	1.61435
	0.750533	1.13288	1.27449	1.06207	1.671	1.61435
	0.750533	1.13288	1.27449	1.06207	1.68516	1.61435
	0.750533	1.13288	1.30281	1.07624	1.68516	1.64268
	0.764694	1.14704	1.30281	1.07624	1.69932	1.64268
	0.764694	1.1612	1.31697	1.07624	1.69932	1.64268
	0.764694	1.1612	1.31697	1.0904	1.69932	1.64268
	0.764694	1.1612	1.33113	1.0904	1.69932	1.65684
	0.764694	1.1612	1.33113	1.0904	1.71348	1.65684
	0.764694	1.1612	1.33113	1.10456	1.7418	1.68516
	0.764694	1.17536	1.34529	1.11872	1.7418	1.71348
	0.778855	1.17536	1.35946	1.11872	1.7418	1.71348
	0.778855	1.17536	1.35946	1.11872	1.77012	1.72764
	0.778855	1.17536	1.35946	1.13288	1.77012	1.72764
	0.778855	1.18952	1.35946	1.13288	1.77012	1.7418
	0.778855	1.18952	1.37362	1.14704	1.78429	1.7418
	0.778855	1.18952	1.38778	1.14704	1.78429	1.75596
	0.778855	1.18952	1.38778	1.14704	1.78429	1.77012
	0.778855	1.20368	1.38778	1.14704	1.79845	1.77012
	0.778855	1.20368	1.38778	1.14704	1.79845	1.77012
	0.778855	1.20368	1.38778	1.1612	1.79845	1.78429
	0.778855	1.20368	1.38778	1.1612	1.81261	1.78429
	0.778855	1.21785	1.40194	1.17536	1.84093	1.79845
	0.793016	1.21785	1.40194	1.17536	1.85509	1.79845
	0.793016	1.23201	1.40194	1.17536	1.85509	1.79845
	0.793016	1.23201	1.40194	1.17536	1.86925	1.79845
	0.793016	1.23201	1.40194	1.18952	1.86925	1.79845
	0.793016	1.23201	1.4161	1.18952	1.88341	1.81261
	0.793016	1.23201	1.43026	1.18952	1.88341	1.82677
	0.793016	1.23201	1.43026	1.20368	1.88341	1.84093
	0.793016	1.23201	1.43026	1.20368	1.89757	1.86925
	0.793016	1.23201	1.43026	1.20368	1.9259	1.86925
	0.807177	1.24617	1.43026	1.21785	1.9259	1.88341
	0.807177	1.24617	1.44442	1.21785	1.9259	1.88341
	0.807177	1.24617	1.45858	1.21785	1.94006	1.88341
	0.807177	1.26033	1.45858	1.21785	1.94006	1.89757
	0.807177	1.26033	1.45858	1.23201	1.94006	1.9259
	0.807177	1.26033	1.45858	1.23201	1.94006	1.9259
	0.821338	1.26033	1.45858	1.23201	1.94006	1.95422
	0.821338	1.26033	1.47274	1.23201	1.94006	1.95422
	0.821338	1.27449	1.4869	1.23201	1.94006	1.98254
	0.821338	1.27449	1.4869	1.24617	1.95422	1.9967
	0.835499	1.27449	1.4869	1.24617	1.96838	2.01086
	0.835499	1.27449	1.50107	1.26033	1.96838	2.01086
	0.835499	1.27449	1.50107	1.27449	1.96838	2.01086
	0.84966	1.27449	1.50107	1.27449	1.98254	2.01086
	0.84966	1.27449	1.50107	1.27449	1.9967	2.01086
	0.84966	1.28865	1.50107	1.27449	1.9967	2.02502
	0.84966	1.28865	1.50107	1.28865	1.9967	2.02502
	0.84966	1.28865	1.51523	1.30281	1.9967	2.02502
	0.84966	1.28865	1.51523	1.30281	1.9967	2.02502
	0.84966	1.28865	1.51523	1.30281	2.01086	2.03918
	0.863821	1.28865	1.51523	1.31697	2.01086	2.03918
	0.863821	1.28865	1.51523	1.31697	2.02502	2.03918
	0.863821	1.28865	1.51523	1.33113	2.02502	2.03918
	0.863821	1.28865	1.52939	1.33113	2.05334	2.05334
	0.863821	1.30281	1.52939	1.33113	2.05334	2.05334
	0.863821	1.30281	1.52939	1.33113	2.05334	2.06751
	0.863821	1.30281	1.52939	1.33113	2.06751	2.08167
	0.863821	1.30281	1.52939	1.34529	2.08167	2.08167
	0.863821	1.30281	1.54355	1.34529	2.08167	2.08167
	0.877982	1.30281	1.54355	1.34529	2.08167	2.08167
	0.877982	1.30281	1.54355	1.34529	2.08167	2.08167
	0.877982	1.30281	1.54355	1.35946	2.08167	2.08167
	0.877982	1.30281	1.55771	1.35946	2.08167	2.08167
	0.877982	1.30281	1.55771	1.35946	2.08167	2.10999
	0.877982	1.31697	1.57187	1.35946	2.08167	2.10999
	0.877982	1.31697	1.57187	1.35946	2.08167	2.10999
	0.892143	1.31697	1.57187	1.37362	2.09583	2.12415
	0.892143	1.31697	1.57187	1.38778	2.09583	2.12415
	0.892143	1.31697	1.58603	1.38778	2.10999	2.12415
	0.892143	1.31697	1.58603	1.38778	2.10999	2.12415
	0.892143	1.31697	1.58603	1.38778	2.10999	2.12415
	0.892143	1.31697	1.58603	1.38778	2.12415	2.12415
	0.892143	1.31697	1.58603	1.38778	2.15247	2.12415
	0.892143	1.31697	1.60019	1.40194	2.15247	2.13831
	0.892143	1.31697	1.60019	1.40194	2.16663	2.13831
	0.906304	1.31697	1.60019	1.40194	2.18079	2.15247
	0.906304	1.33113	1.60019	1.40194	2.18079	2.15247
	0.906304	1.33113	1.60019	1.40194	2.19495	2.15247
	0.906304	1.33113	1.60019	1.40194	2.19495	2.15247
	0.906304	1.33113	1.60019	1.40194	2.19495	2.15247
	0.906304	1.33113	1.61435	1.4161	2.19495	2.16663
	0.906304	1.33113	1.61435	1.4161	2.20912	2.18079
	0.906304	1.33113	1.61435	1.43026	2.20912	2.18079
	0.906304	1.33113	1.61435	1.43026	2.20912	2.18079
	0.906304	1.34529	1.61435	1.43026	2.22328	2.18079
	0.906304	1.34529	1.62851	1.44442	2.22328	2.18079
	0.906304	1.34529	1.62851	1.44442	2.22328	2.19495
	0.920465	1.34529	1.62851	1.44442	2.23744	2.19495
	0.920465	1.35946	1.64268	1.44442	2.2516	2.19495
	0.920465	1.35946	1.64268	1.44442	2.2516	2.19495
	0.934626	1.35946	1.64268	1.44442	2.26576	2.20912
	0.934626	1.35946	1.64268	1.44442	2.26576	2.20912
	0.934626	1.35946	1.64268	1.44442	2.26576	2.20912
	0.934626	1.35946	1.64268	1.45858	2.27992	2.20912
	0.934626	1.35946	1.65684	1.45858	2.27992	2.22328
	0.934626	1.35946	1.65684	1.45858	2.29408	2.22328
	0.948787	1.35946	1.65684	1.45858	2.29408	2.22328
	0.948787	1.35946	1.65684	1.47274	2.29408	2.22328
	0.948787	1.35946	1.65684	1.47274	2.29408	2.23744
	0.948787	1.35946	1.68516	1.47274	2.29408	2.23744
	0.948787	1.37362	1.68516	1.47274	2.30824	2.2516
	0.948787	1.37362	1.68516	1.47274	2.30824	2.26576
	0.962948	1.37362	1.68516	1.47274	2.3224	2.26576
	0.962948	1.37362	1.68516	1.47274	2.3224	2.26576
	0.962948	1.37362	1.68516	1.4869	2.3224	2.26576
	0.962948	1.37362	1.68516	1.4869	2.3224	2.26576
	0.962948	1.37362	1.69932	1.50107	2.33656	2.27992
	0.962948	1.38778	1.69932	1.50107	2.33656	2.29408
	0.962948	1.38778	1.71348	1.50107	2.33656	2.29408
	0.962948	1.38778	1.71348	1.50107	2.35073	2.29408
	0.962948	1.38778	1.71348	1.50107	2.35073	2.29408
	0.962948	1.38778	1.71348	1.50107	2.36489	2.29408
	0.977109	1.40194	1.71348	1.50107	2.36489	2.29408
	0.977109	1.40194	1.71348	1.51523	2.36489	2.30824
	0.977109	1.40194	1.71348	1.51523	2.36489	2.30824
	0.977109	1.40194	1.71348	1.51523	2.36489	2.3224
	0.977109	1.40194	1.72764	1.51523	2.36489	2.33656
	0.977109	1.40194	1.72764	1.51523	2.36489	2.33656
	0.977109	1.40194	1.7418	1.52939	2.37905	2.33656
	0.977109	1.40194	1.7418	1.52939	2.37905	2.33656
	0.977109	1.40194	1.7418	1.52939	2.37905	2.35073
	0.99127	1.4161	1.7418	1.52939	2.37905	2.35073
	0.99127	1.4161	1.7418	1.54355	2.39321	2.35073
	0.99127	1.4161	1.7418	1.54355	2.39321	2.35073
	0.99127	1.4161	1.7418	1.54355	2.39321	2.36489
	0.99127	1.4161	1.7418	1.54355	2.40737	2.36489
	1.00543	1.4161	1.75596	1.54355	2.40737	2.36489
	1.00543	1.4161	1.75596	1.54355	2.40737	2.36489
	1.00543	1.4161	1.75596	1.54355	2.42153	2.36489
	1.00543	1.43026	1.75596	1.55771	2.42153	2.36489
	1.00543	1.43026	1.75596	1.55771	2.43569	2.37905
	1.00543	1.43026	1.77012	1.55771	2.43569	2.37905
	1.01959	1.43026	1.77012	1.55771	2.43569	2.39321
	1.01959	1.44442	1.77012	1.57187	2.43569	2.39321
	1.01959	1.44442	1.77012	1.57187	2.43569	2.39321
	1.01959	1.44442	1.77012	1.57187	2.43569	2.39321
	1.01959	1.44442	1.78429	1.57187	2.44985	2.39321
	1.01959	1.44442	1.78429	1.57187	2.44985	2.39321
	1.01959	1.44442	1.79845	1.57187	2.44985	2.39321
	1.01959	1.45858	1.79845	1.57187	2.44985	2.40737
	1.01959	1.45858	1.79845	1.58603	2.44985	2.40737
	1.01959	1.45858	1.81261	1.58603	2.44985	2.40737
	1.03375	1.45858	1.81261	1.58603	2.46401	2.42153
	1.03375	1.45858	1.81261	1.58603	2.46401	2.42153
	1.03375	1.45858	1.81261	1.60019	2.46401	2.42153
	1.03375	1.45858	1.81261	1.60019	2.46401	2.43569
	1.03375	1.45858	1.82677	1.60019	2.47817	2.43569
	1.04791	1.47274	1.82677	1.60019	2.47817	2.44985
	1.04791	1.47274	1.82677	1.60019	2.47817	2.44985
	1.04791	1.47274	1.84093	1.60019	2.47817	2.46401
	1.04791	1.47274	1.84093	1.60019	2.49234	2.46401
	1.04791	1.47274	1.84093	1.60019	2.49234	2.46401
	1.04791	1.4869	1.84093	1.61435	2.49234	2.47817
	1.04791	1.4869	1.84093	1.61435	2.5065	2.47817
	1.04791	1.4869	1.85509	1.61435	2.5065	2.47817
	1.04791	1.4869	1.85509	1.61435	2.5065	2.47817
	1.04791	1.4869	1.85509	1.61435	2.52066	2.47817
	1.04791	1.4869	1.85509	1.62851	2.52066	2.49234
	1.06207	1.50107	1.85509	1.62851	2.52066	2.5065
	1.06207	1.50107	1.85509	1.62851	2.53482	2.5065
	1.06207	1.50107	1.86925	1.62851	2.53482	2.5065
	1.06207	1.50107	1.86925	1.64268	2.53482	2.52066
	1.06207	1.51523	1.86925	1.64268	2.53482	2.52066
	1.06207	1.51523	1.86925	1.64268	2.53482	2.53482
	1.06207	1.51523	1.86925	1.64268	2.54898	2.53482
	1.06207	1.51523	1.86925	1.65684	2.54898	2.53482
	1.07624	1.51523	1.86925	1.65684	2.54898	2.53482
	1.07624	1.51523	1.88341	1.65684	2.54898	2.53482
	1.07624	1.51523	1.88341	1.65684	2.54898	2.54898
	1.07624	1.52939	1.88341	1.65684	2.56314	2.54898
	1.07624	1.52939	1.88341	1.65684	2.56314	2.54898
	1.07624	1.52939	1.88341	1.671	2.56314	2.54898
	1.0904	1.52939	1.88341	1.671	2.5773	2.56314
	1.0904	1.52939	1.88341	1.671	2.59146	2.56314
	1.0904	1.52939	1.89757	1.671	2.60562	2.56314
	1.0904	1.52939	1.89757	1.671	2.60562	2.56314
	1.0904	1.52939	1.89757	1.671	2.60562	2.5773
	1.0904	1.52939	1.89757	1.671	2.61978	2.5773
	1.0904	1.52939	1.89757	1.68516	2.61978	2.5773
	1.0904	1.54355	1.89757	1.68516	2.63395	2.5773
	1.0904	1.54355	1.89757	1.68516	2.63395	2.59146
	1.10456	1.54355	1.89757	1.68516	2.64811	2.59146
	1.10456	1.54355	1.91173	1.68516	2.66227	2.59146
	1.10456	1.54355	1.91173	1.68516	2.66227	2.59146
	1.10456	1.54355	1.91173	1.68516	2.66227	2.60562
	1.10456	1.54355	1.9259	1.68516	2.67643	2.60562
	1.10456	1.55771	1.9259	1.68516	2.67643	2.60562
	1.10456	1.55771	1.9259	1.69932	2.67643	2.60562
	1.10456	1.55771	1.9259	1.69932	2.67643	2.63395
	1.11872	1.57187	1.9259	1.69932	2.67643	2.63395
	1.11872	1.57187	1.9259	1.69932	2.69059	2.63395
	1.11872	1.57187	1.9259	1.69932	2.69059	2.63395
	1.11872	1.57187	1.94006	1.69932	2.69059	2.63395
	1.11872	1.57187	1.94006	1.71348	2.70475	2.63395
	1.11872	1.58603	1.94006	1.71348	2.70475	2.64811
	1.11872	1.58603	1.94006	1.71348	2.71891	2.66227
	1.11872	1.58603	1.94006	1.71348	2.71891	2.66227
	1.11872	1.58603	1.94006	1.71348	2.71891	2.66227
	1.13288	1.58603	1.94006	1.71348	2.71891	2.66227
	1.13288	1.58603	1.94006	1.71348	2.71891	2.67643
	1.13288	1.58603	1.95422	1.71348	2.73307	2.67643
	1.13288	1.58603	1.95422	1.71348	2.73307	2.67643
	1.13288	1.58603	1.96838	1.71348	2.73307	2.69059
	1.13288	1.58603	1.96838	1.71348	2.73307	2.70475
	1.13288	1.58603	1.96838	1.72764	2.73307	2.70475
	1.13288	1.58603	1.96838	1.72764	2.73307	2.70475
	1.13288	1.58603	1.96838	1.72764	2.74723	2.70475
	1.14704	1.58603	1.96838	1.72764	2.74723	2.70475
	1.14704	1.58603	1.98254	1.72764	2.74723	2.71891
	1.14704	1.58603	1.98254	1.72764	2.76139	2.71891
	1.14704	1.60019	1.98254	1.72764	2.77556	2.71891
	1.14704	1.60019	1.98254	1.72764	2.77556	2.71891
	1.14704	1.60019	1.9967	1.72764	2.78972	2.73307
	1.14704	1.60019	1.9967	1.7418	2.78972	2.74723
	1.14704	1.60019	1.9967	1.7418	2.78972	2.74723
	1.14704	1.60019	1.9967	1.7418	2.78972	2.74723
	1.14704	1.60019	1.9967	1.7418	2.80388	2.74723
	1.1612	1.60019	2.01086	1.7418	2.80388	2.76139
	1.1612	1.60019	2.01086	1.7418	2.80388	2.76139
	1.1612	1.60019	2.01086	1.7418	2.80388	2.77556
	1.1612	1.60019	2.01086	1.75596	2.81804	2.77556
	1.1612	1.60019	2.02502	1.75596	2.81804	2.77556
	1.1612	1.60019	2.02502	1.75596	2.8322	2.77556
	1.1612	1.61435	2.03918	1.75596	2.8322	2.77556
	1.1612	1.61435	2.03918	1.75596	2.8322	2.78972
	1.1612	1.61435	2.03918	1.75596	2.8322	2.78972
	1.1612	1.61435	2.05334	1.75596	2.8322	2.78972
	1.1612	1.62851	2.05334	1.77012	2.8322	2.78972
	1.1612	1.62851	2.05334	1.77012	2.84636	2.80388
	1.1612	1.62851	2.05334	1.77012	2.86052	2.81804
	1.17536	1.62851	2.05334	1.77012	2.86052	2.8322
	1.17536	1.62851	2.05334	1.77012	2.86052	2.8322
	1.17536	1.62851	2.05334	1.77012	2.86052	2.8322
	1.17536	1.62851	2.06751	1.77012	2.87468	2.84636
	1.17536	1.62851	2.06751	1.78429	2.87468	2.84636
	1.17536	1.62851	2.06751	1.78429	2.88884	2.84636
	1.17536	1.64268	2.08167	1.78429	2.88884	2.86052
	1.17536	1.64268	2.08167	1.78429	2.88884	2.86052
	1.17536	1.64268	2.09583	1.78429	2.903	2.86052
	1.17536	1.64268	2.09583	1.78429	2.91717	2.86052
	1.18952	1.64268	2.09583	1.78429	2.91717	2.86052
	1.18952	1.64268	2.09583	1.79845	2.93133	2.86052
	1.18952	1.64268	2.09583	1.79845	2.93133	2.87468
	1.18952	1.64268	2.09583	1.79845	2.93133	2.87468
	1.18952	1.64268	2.09583	1.79845	2.93133	2.87468
	1.18952	1.65684	2.09583	1.79845	2.94549	2.87468
	1.20368	1.65684	2.10999	1.79845	2.95965	2.87468
	1.20368	1.65684	2.10999	1.79845	2.95965	2.88884
	1.20368	1.65684	2.10999	1.79845	2.97381	2.88884
	1.20368	1.65684	2.12415	1.79845	2.98797	2.88884
	1.20368	1.65684	2.12415	1.79845	2.98797	2.903
	1.20368	1.65684	2.12415	1.79845	2.98797	2.903
	1.20368	1.65684	2.12415	1.81261	2.98797	2.91717
	1.20368	1.65684	2.12415	1.81261	2.98797	2.91717
	1.21785	1.671	2.12415	1.81261	3.00213	2.91717
	1.21785	1.671	2.13831	1.81261	3.00213	2.91717
	1.21785	1.671	2.13831	1.81261	3.01629	2.91717
	1.21785	1.671	2.13831	1.81261	3.01629	2.91717
	1.23201	1.671	2.15247	1.81261	3.01629	2.93133
	1.23201	1.671	2.15247	1.81261	3.03045	2.93133
	1.23201	1.671	2.15247	1.82677	3.03045	2.93133
	1.23201	1.671	2.15247	1.82677	3.03045	2.93133
	1.23201	1.68516	2.16663	1.82677	3.03045	2.94549
	1.23201	1.68516	2.16663	1.82677	3.03045	2.94549
	1.23201	1.68516	2.16663	1.82677	3.03045	2.94549
	1.23201	1.68516	2.16663	1.82677	3.04461	2.95965
	1.23201	1.68516	2.16663	1.82677	3.04461	2.95965
	1.24617	1.68516	2.18079	1.82677	3.04461	2.95965
	1.24617	1.69932	2.18079	1.84093	3.05878	2.95965
	1.24617	1.69932	2.18079	1.84093	3.07294	2.97381
	1.24617	1.69932	2.18079	1.84093	3.07294	2.97381
	1.24617	1.69932	2.18079	1.84093	3.07294	2.97381
	1.24617	1.69932	2.18079	1.84093	3.07294	2.98797
	1.24617	1.69932	2.18079	1.84093	3.0871	3.00213
	1.24617	1.69932	2.19495	1.85509	3.0871	3.01629
	1.24617	1.69932	2.19495	1.85509	3.10126	3.01629
	1.24617	1.69932	2.19495	1.85509	3.10126	3.01629
	1.24617	1.69932	2.19495	1.85509	3.11542	3.01629
	1.24617	1.71348	2.19495	1.85509	3.11542	3.01629
	1.26033	1.71348	2.19495	1.85509	3.12958	3.03045
	1.26033	1.71348	2.19495	1.85509	3.1579	3.03045
	1.26033	1.71348	2.20912	1.86925	3.1579	3.03045
	1.26033	1.71348	2.20912	1.86925	3.17206	3.03045
	1.26033	1.71348	2.20912	1.86925	3.18622	3.03045
	1.26033	1.71348	2.22328	1.86925	3.18622	3.04461
	1.26033	1.71348	2.22328	1.86925	3.18622	3.04461
	1.26033	1.71348	2.22328	1.86925	3.18622	3.05878
	1.26033	1.71348	2.22328	1.86925	3.18622	3.05878
	1.27449	1.71348	2.23744	1.88341	3.18622	3.05878
	1.27449	1.71348	2.23744	1.88341	3.20039	3.05878
	1.27449	1.72764	2.23744	1.88341	3.20039	3.05878
	1.27449	1.72764	2.23744	1.88341	3.21455	3.0871
	1.27449	1.72764	2.23744	1.88341	3.21455	3.0871
	1.27449	1.72764	2.23744	1.88341	3.22871	3.10126
	1.27449	1.72764	2.23744	1.89757	3.22871	3.10126
	1.27449	1.72764	2.23744	1.89757	3.25703	3.12958
	1.27449	1.72764	2.2516	1.89757	3.25703	3.14374
	1.27449	1.72764	2.2516	1.89757	3.27119	3.1579
	1.28865	1.72764	2.2516	1.89757	3.27119	3.1579
	1.28865	1.72764	2.2516	1.89757	3.27119	3.17206
	1.28865	1.7418	2.2516	1.89757	3.28535	3.17206
	1.28865	1.7418	2.2516	1.89757	3.31367	3.18622
	1.28865	1.7418	2.2516	1.89757	3.31367	3.20039
	1.28865	1.7418	2.26576	1.89757	3.31367	3.21455
	1.28865	1.7418	2.26576	1.89757	3.31367	3.21455
	1.28865	1.75596	2.26576	1.89757	3.31367	3.21455
	1.28865	1.75596	2.26576	1.89757	3.32783	3.21455
	1.28865	1.75596	2.27992	1.91173	3.32783	3.22871
	1.28865	1.75596	2.27992	1.91173	3.32783	3.24287
	1.28865	1.75596	2.27992	1.91173	3.342	3.24287
	1.30281	1.75596	2.27992	1.91173	3.342	3.25703
	1.30281	1.75596	2.27992	1.91173	3.342	3.25703
	1.30281	1.75596	2.27992	1.91173	3.342	3.27119
	1.30281	1.75596	2.27992	1.91173	3.35616	3.27119
	1.30281	1.77012	2.27992	1.91173	3.35616	3.27119
	1.30281	1.77012	2.27992	1.91173	3.37032	3.28535
	1.30281	1.77012	2.29408	1.91173	3.37032	3.28535
	1.30281	1.77012	2.29408	1.91173	3.38448	3.28535
	1.30281	1.77012	2.29408	1.9259	3.38448	3.28535
	1.30281	1.77012	2.29408	1.9259	3.38448	3.32783
	1.30281	1.77012	2.29408	1.9259	3.39864	3.32783
	1.30281	1.77012	2.29408	1.9259	3.4128	3.32783
	1.30281	1.77012	2.30824	1.9259	3.4128	3.342
	1.30281	1.77012	2.30824	1.9259	3.4128	3.342
	1.30281	1.77012	2.30824	1.9259	3.4128	3.342
	1.31697	1.77012	2.30824	1.9259	3.42696	3.342
	1.31697	1.77012	2.30824	1.94006	3.44112	3.35616
	1.31697	1.77012	2.3224	1.94006	3.46944	3.35616
	1.31697	1.77012	2.3224	1.94006	3.46944	3.37032
	1.31697	1.77012	2.3224	1.94006	3.46944	3.37032
	1.31697	1.78429	2.3224	1.94006	3.48361	3.38448
	1.31697	1.78429	2.3224	1.94006	3.48361	3.38448
	1.31697	1.78429	2.33656	1.94006	3.48361	3.39864
	1.31697	1.79845	2.33656	1.94006	3.51193	3.4128
	1.33113	1.79845	2.33656	1.94006	3.52609	3.42696
	1.33113	1.79845	2.33656	1.94006	3.55441	3.42696
	1.33113	1.79845	2.33656	1.94006	3.55441	3.44112
	1.33113	1.79845	2.35073	1.94006	3.56857	3.44112
	1.33113	1.79845	2.35073	1.95422	3.56857	3.44112
	1.33113	1.79845	2.35073	1.95422	3.56857	3.45528
	1.33113	1.81261	2.35073	1.95422	3.56857	3.45528
	1.33113	1.81261	2.36489	1.95422	3.58273	3.45528
	1.33113	1.81261	2.36489	1.95422	3.58273	3.45528
	1.33113	1.81261	2.36489	1.95422	3.59689	3.45528
	1.33113	1.81261	2.36489	1.95422	3.59689	3.46944
	1.33113	1.81261	2.36489	1.96838	3.61105	3.46944
	1.33113	1.81261	2.36489	1.96838	3.62522	3.48361
	1.34529	1.81261	2.37905	1.96838	3.62522	3.49777
	1.34529	1.81261	2.37905	1.96838	3.62522	3.49777
	1.34529	1.81261	2.37905	1.96838	3.63938	3.49777
	1.34529	1.81261	2.39321	1.96838	3.63938	3.52609
	1.34529	1.81261	2.39321	1.96838	3.65354	3.52609
	1.34529	1.82677	2.39321	1.98254	3.65354	3.52609
	1.34529	1.82677	2.39321	1.98254	3.68186	3.54025
	1.34529	1.82677	2.39321	1.98254	3.68186	3.54025
	1.34529	1.82677	2.39321	1.98254	3.69602	3.54025
	1.34529	1.82677	2.39321	1.98254	3.69602	3.55441
	1.34529	1.82677	2.40737	1.98254	3.71018	3.55441
	1.34529	1.82677	2.40737	1.98254	3.71018	3.58273
	1.35946	1.82677	2.40737	1.98254	3.7385	3.58273
	1.35946	1.82677	2.40737	1.98254	3.75266	3.59689
	1.35946	1.82677	2.40737	1.9967	3.75266	3.59689
	1.35946	1.82677	2.40737	1.9967	3.75266	3.61105
	1.35946	1.84093	2.40737	1.9967	3.76683	3.61105
	1.35946	1.84093	2.42153	1.9967	3.79515	3.62522
	1.35946	1.84093	2.42153	1.9967	3.82347	3.62522
	1.35946	1.84093	2.42153	1.9967	3.82347	3.63938
	1.35946	1.84093	2.42153	1.9967	3.83763	3.63938
	1.35946	1.84093	2.42153	1.9967	3.83763	3.65354
	1.35946	1.84093	2.43569	1.9967	3.83763	3.65354
	1.35946	1.85509	2.43569	2.01086	3.83763	3.65354
	1.35946	1.85509	2.43569	2.01086	3.86595	3.65354
	1.35946	1.85509	2.44985	2.01086	3.86595	3.65354
	1.35946	1.85509	2.44985	2.01086	3.88011	3.65354
	1.37362	1.85509	2.44985	2.01086	3.88011	3.6677
	1.37362	1.85509	2.44985	2.01086	3.9226	3.7385
	1.37362	1.85509	2.44985	2.01086	3.95092	3.75266
	1.37362	1.85509	2.46401	2.01086	3.96508	3.76683
	1.37362	1.85509	2.46401	2.02502	3.96508	3.78099
	1.37362	1.86925	2.46401	2.02502	3.96508	3.79515
	1.37362	1.86925	2.46401	2.02502	3.96508	3.80931
	1.37362	1.86925	2.47817	2.02502	3.97924	3.80931
	1.37362	1.86925	2.47817	2.02502	3.9934	3.82347
	1.37362	1.86925	2.47817	2.02502	4.00756	3.82347
	1.37362	1.86925	2.47817	2.02502	4.02172	3.83763
	1.38778	1.88341	2.49234	2.03918	4.02172	3.85179
	1.38778	1.88341	2.49234	2.03918	4.02172	3.85179
	1.38778	1.88341	2.49234	2.03918	4.03588	3.86595
	1.38778	1.88341	2.49234	2.03918	4.05005	3.88011
	1.38778	1.88341	2.49234	2.03918	4.05005	3.88011
	1.38778	1.88341	2.49234	2.03918	4.10669	3.88011
	1.38778	1.88341	2.5065	2.05334	4.10669	3.90844
	1.38778	1.88341	2.5065	2.05334	4.13501	3.90844
	1.38778	1.88341	2.5065	2.05334	4.14917	3.9226
	1.38778	1.88341	2.5065	2.05334	4.16333	3.93676
	1.38778	1.88341	2.5065	2.05334	4.16333	3.95092
	1.40194	1.89757	2.5065	2.05334	4.16333	3.96508
	1.40194	1.89757	2.5065	2.05334	4.16333	3.9934
	1.40194	1.89757	2.52066	2.05334	4.17749	4.00756
	1.40194	1.89757	2.52066	2.05334	4.17749	4.00756
	1.40194	1.89757	2.52066	2.06751	4.19166	4.02172
	1.40194	1.89757	2.53482	2.06751	4.20582	4.03588
	1.40194	1.89757	2.53482	2.06751	4.20582	4.03588
	1.40194	1.89757	2.53482	2.06751	4.23414	4.07837
	1.4161	1.89757	2.53482	2.06751	4.2483	4.07837
	1.4161	1.91173	2.53482	2.06751		4.09253
	1.4161	1.91173	2.53482	2.08167		4.13501
	1.4161	1.91173	2.54898	2.08167		4.14917
	1.4161	1.91173	2.54898	2.08167		4.16333
	1.4161	1.91173	2.56314	2.08167		4.19166
	1.4161	1.91173	2.56314	2.08167		4.20582
	1.4161	1.91173	2.56314	2.09583		4.20582
	1.4161	1.91173	2.56314	2.09583		4.21998
	1.4161	1.91173	2.56314	2.10999		4.21998
	1.4161	1.91173	2.5773	2.10999		4.23414
	1.43026	1.91173	2.5773	2.10999		4.2483
	1.43026	1.9259	2.5773	2.10999
	1.43026	1.9259	2.5773	2.10999
	1.43026	1.9259	2.5773	2.10999
	1.43026	1.9259	2.5773	2.10999
	1.43026	1.9259	2.5773	2.10999
	1.43026	1.9259	2.5773	2.12415
	1.43026	1.9259	2.5773	2.12415
	1.43026	1.9259	2.5773	2.12415
	1.43026	1.9259	2.59146	2.12415
	1.43026	1.9259	2.59146	2.12415
	1.43026	1.94006	2.59146	2.12415
	1.44442	1.94006	2.59146	2.12415
	1.44442	1.94006	2.59146	2.12415
	1.44442	1.94006	2.60562	2.12415
	1.44442	1.94006	2.60562	2.13831
	1.44442	1.95422	2.60562	2.13831
	1.44442	1.95422	2.61978	2.13831
	1.44442	1.95422	2.61978	2.13831
	1.44442	1.95422	2.61978	2.13831
	1.45858	1.96838	2.61978	2.15247
	1.45858	1.96838	2.63395	2.15247
	1.45858	1.96838	2.63395	2.15247
	1.45858	1.98254	2.63395	2.15247
	1.45858	1.98254	2.63395	2.15247
	1.45858	1.98254	2.63395	2.15247
	1.45858	1.98254	2.63395	2.15247
	1.45858	1.98254	2.63395	2.15247
	1.45858	1.98254	2.64811	2.15247
	1.45858	1.9967	2.64811	2.15247
	1.45858	1.9967	2.64811	2.15247
	1.45858	1.9967	2.64811	2.15247
	1.45858	1.9967	2.66227	2.16663
	1.45858	2.01086	2.66227	2.16663
	1.45858	2.01086	2.66227	2.16663
	1.45858	2.01086	2.66227	2.16663
	1.45858	2.01086	2.66227	2.16663
	1.47274	2.01086	2.67643	2.16663
	1.47274	2.01086	2.67643	2.18079
	1.47274	2.01086	2.67643	2.18079
	1.47274	2.02502	2.69059	2.18079
	1.47274	2.02502	2.69059	2.18079
	1.47274	2.02502	2.69059	2.18079
	1.47274	2.03918	2.69059	2.18079
	1.47274	2.03918	2.69059	2.18079
	1.47274	2.03918	2.69059	2.18079
	1.47274	2.03918	2.69059	2.18079
	1.47274	2.03918	2.70475	2.19495
	1.47274	2.03918	2.70475	2.19495
	1.47274	2.03918	2.70475	2.19495
	1.47274	2.03918	2.70475	2.19495
	1.47274	2.03918	2.70475	2.19495
	1.47274	2.03918	2.70475	2.19495
	1.47274	2.03918	2.71891	2.20912
	1.47274	2.05334	2.71891	2.20912
	1.47274	2.05334	2.71891	2.20912
	1.4869	2.05334	2.71891	2.20912
	1.4869	2.05334	2.73307	2.20912
	1.4869	2.06751	2.73307	2.20912
	1.4869	2.06751	2.73307	2.20912
	1.4869	2.08167	2.73307	2.20912
	1.4869	2.08167	2.74723	2.20912
	1.4869	2.08167	2.74723	2.20912
	1.4869	2.08167	2.74723	2.20912
	1.50107	2.08167	2.74723	2.20912
	1.50107	2.08167	2.76139	2.20912
	1.50107	2.08167	2.76139	2.22328
	1.50107	2.08167	2.76139	2.22328
	1.50107	2.08167	2.76139	2.22328
	1.50107	2.08167	2.77556	2.22328
	1.50107	2.09583	2.77556	2.23744
	1.50107	2.09583	2.78972	2.23744
	1.51523	2.09583	2.80388	2.23744
	1.51523	2.09583	2.80388	2.23744
	1.51523	2.09583	2.80388	2.23744
	1.51523	2.09583	2.80388	2.23744
	1.51523	2.09583	2.81804	2.23744
	1.51523	2.09583	2.81804	2.23744
	1.51523	2.10999	2.81804	2.23744
	1.51523	2.10999	2.81804	2.23744
	1.51523	2.12415	2.81804	2.23744
	1.51523	2.12415	2.8322	2.23744
	1.51523	2.12415	2.8322	2.2516
	1.51523	2.12415	2.84636	2.2516
	1.52939	2.12415	2.84636	2.2516
	1.52939	2.12415	2.86052	2.2516
	1.52939	2.12415	2.86052	2.2516
	1.52939	2.12415	2.86052	2.2516
	1.52939	2.13831	2.87468	2.2516
	1.52939	2.13831	2.88884	2.2516
	1.52939	2.13831	2.88884	2.2516
	1.52939	2.15247	2.88884	2.2516
	1.54355	2.15247	2.903	2.2516
	1.54355	2.15247	2.903	2.26576
	1.54355	2.15247	2.94549	2.26576
	1.54355	2.15247	2.94549	2.26576
	1.54355	2.15247	2.94549	2.26576
	1.54355	2.15247	2.95965	2.27992
	1.54355	2.15247	2.95965	2.27992
	1.54355	2.15247	2.95965	2.27992
	1.55771	2.15247	2.95965	2.27992
	1.55771	2.15247	2.95965	2.27992
	1.55771	2.16663	2.95965	2.27992
	1.55771	2.16663	2.95965	2.27992
	1.55771	2.16663	2.95965	2.27992
	1.55771	2.16663	2.97381	2.29408
	1.55771	2.16663	2.98797	2.29408
	1.55771	2.16663	2.98797	2.29408
	1.55771	2.18079	3.01629	2.29408
	1.55771	2.18079	3.01629	2.29408
	1.55771	2.18079	3.01629	2.29408
	1.57187	2.18079	3.03045	2.29408
	1.57187	2.19495	3.04461	2.30824
	1.57187	2.19495	3.04461	2.30824
	1.57187	2.19495	3.04461	2.30824
	1.57187	2.19495	3.04461	2.30824
	1.57187	2.19495	3.05878	2.30824
	1.58603	2.19495	3.05878	2.30824
	1.58603	2.19495	3.05878	2.30824
	1.58603	2.19495	3.05878	2.30824
	1.58603	2.20912	3.05878	2.3224
	1.58603	2.20912	3.07294	2.3224
	1.60019	2.20912	3.07294	2.3224
	1.60019	2.20912	3.07294	2.3224
	1.60019	2.22328	3.07294	2.3224
	1.60019	2.22328	3.0871	2.3224
	1.60019	2.22328	3.0871	2.33656
	1.60019	2.22328	3.0871	2.33656
	1.60019	2.22328	3.0871	2.33656
	1.60019	2.23744	3.10126	2.33656
	1.60019	2.2516	3.10126	2.33656
	1.60019	2.2516	3.10126	2.33656
	1.60019	2.2516	3.11542	2.35073
	1.61435	2.26576	3.11542	2.35073
	1.61435	2.26576	3.12958	2.35073
	1.61435	2.26576	3.14374	2.35073
	1.61435	2.26576	3.14374	2.35073
	1.61435	2.26576	3.1579	2.35073
	1.61435	2.27992	3.1579	2.35073
	1.61435	2.27992	3.1579	2.35073
	1.61435	2.27992	3.1579	2.35073
	1.62851	2.27992	3.1579	2.35073
	1.62851	2.29408	3.1579	2.36489
	1.62851	2.29408	3.17206	2.36489
	1.62851	2.29408	3.18622	2.36489
	1.62851	2.29408	3.20039	2.36489
	1.62851	2.29408	3.21455	2.36489
	1.62851	2.29408	3.22871	2.36489
	1.62851	2.29408	3.22871	2.36489
	1.62851	2.29408	3.22871	2.36489
	1.62851	2.30824	3.24287	2.37905
	1.62851	2.30824	3.25703	2.37905
	1.62851	2.30824	3.25703	2.37905
	1.62851	2.30824	3.27119	2.37905
	1.62851	2.3224	3.27119	2.37905
	1.62851	2.3224	3.28535	2.37905
	1.64268	2.3224	3.31367	2.37905
	1.64268	2.3224	3.32783	2.37905
	1.64268	2.3224	3.32783	2.37905
	1.64268	2.3224	3.342	2.37905
	1.64268	2.33656	3.35616	2.39321
	1.64268	2.33656	3.35616	2.39321
	1.64268	2.33656	3.35616	2.39321
	1.65684	2.33656	3.38448	2.39321
	1.65684	2.33656	3.38448	2.39321
	1.65684	2.33656	3.42696	2.39321
	1.65684	2.33656	3.42696	2.39321
	1.65684	2.35073	3.42696	2.39321
	1.65684	2.35073	3.44112	2.39321
	1.65684	2.35073	3.46944	2.40737
	1.65684	2.35073	3.48361	2.40737
	1.65684	2.35073	3.48361	2.40737
	1.671	2.36489	3.49777	2.40737
	1.671	2.36489	3.52609	2.40737
	1.671	2.36489	3.52609	2.40737
	1.671	2.36489	3.55441	2.40737
	1.671	2.37905	3.56857	2.40737
	1.671	2.37905	3.56857	2.40737
	1.671	2.37905	3.56857	2.40737
	1.671	2.37905	3.58273	2.40737
	1.671	2.39321	3.59689	2.42153
	1.68516	2.39321	3.61105	2.42153
	1.68516	2.39321	3.62522	2.42153
	1.68516	2.39321	3.63938	2.42153
	1.68516	2.39321	3.65354	2.42153
	1.68516	2.40737	3.65354	2.42153
	1.68516	2.42153	3.65354	2.42153
	1.68516	2.42153	3.68186	2.42153
	1.68516	2.42153	3.69602	2.43569
	1.68516	2.42153	3.69602	2.43569
	1.68516	2.42153	3.71018	2.43569
	1.69932	2.43569	3.72434	2.43569
	1.69932	2.43569	3.72434	2.43569
	1.69932	2.43569	3.72434	2.44985
	1.69932	2.43569	3.76683	2.44985
	1.69932	2.44985	3.79515	2.44985
	1.69932	2.44985	3.80931	2.44985
	1.69932	2.44985	3.82347	2.44985
	1.69932	2.44985	3.85179	2.44985
	1.69932	2.44985	3.86595	2.44985
	1.69932	2.46401	3.89427	2.46401
	1.69932	2.46401	3.90844	2.46401
	1.69932	2.47817	3.93676	2.46401
	1.69932	2.47817	3.93676	2.46401
	1.69932	2.47817	3.95092	2.46401
	1.69932	2.49234	3.95092	2.46401
	1.69932	2.49234	3.95092	2.46401
	1.69932	2.5065	3.95092	2.46401
	1.71348	2.52066	3.97924	2.47817
	1.71348	2.52066	3.97924	2.47817
	1.71348	2.52066	4.02172	2.47817
	1.71348	2.53482	4.06421	2.47817
	1.71348	2.53482	4.19166	2.47817
	1.71348	2.54898	4.2483	2.47817
	1.71348	2.54898		2.47817
	1.71348	2.54898		2.49234
	1.71348	2.56314		2.49234
	1.71348	2.56314		2.49234
	1.72764	2.5773		2.49234
	1.72764	2.59146		2.49234
	1.72764	2.61978		2.49234
	1.72764	2.61978		2.5065
	1.72764	2.63395		2.5065
	1.72764	2.64811		2.5065
	1.72764	2.64811		2.5065
	1.72764	2.64811		2.5065
	1.72764	2.64811		2.5065
	1.72764	2.67643		2.5065
	1.72764	2.67643		2.52066
	1.7418	2.67643		2.52066
	1.7418	2.69059		2.52066
	1.7418	2.69059		2.52066
	1.7418	2.69059		2.52066
	1.7418	2.69059		2.52066
	1.75596	2.69059		2.52066
	1.75596	2.69059		2.52066
	1.75596	2.69059		2.53482
	1.75596	2.70475		2.53482
	1.75596	2.70475		2.53482
	1.75596	2.70475		2.53482
	1.75596	2.70475		2.53482
	1.77012	2.71891		2.53482
	1.77012	2.71891		2.53482
	1.77012	2.71891		2.53482
	1.77012	2.71891		2.54898
	1.77012	2.73307		2.54898
	1.77012	2.73307		2.54898
	1.77012	2.74723		2.56314
	1.77012	2.74723		2.56314
	1.78429	2.74723		2.56314
	1.78429	2.74723		2.56314
	1.78429	2.76139		2.56314
	1.78429	2.76139		2.56314
	1.78429	2.77556		2.5773
	1.79845	2.77556		2.5773
	1.79845	2.78972		2.59146
	1.79845	2.80388		2.59146
	1.79845	2.80388		2.59146
	1.79845	2.80388		2.59146
	1.79845	2.81804		2.59146
	1.79845	2.81804		2.60562
	1.79845	2.8322		2.60562
	1.79845	2.86052		2.60562
	1.79845	2.86052		2.60562
	1.81261	2.86052		2.60562
	1.81261	2.88884		2.60562
	1.81261	2.88884		2.60562
	1.81261	2.903		2.60562
	1.81261	2.903		2.61978
	1.81261	2.903		2.61978
	1.81261	2.91717		2.61978
	1.81261	2.91717		2.61978
	1.81261	2.91717		2.61978
	1.82677	2.91717		2.63395
	1.82677	2.95965		2.63395
	1.82677	2.97381		2.63395
	1.82677	2.98797		2.63395
	1.82677	3.00213		2.63395
	1.82677	3.01629		2.63395
	1.84093	3.01629		2.63395
	1.84093	3.01629		2.63395
	1.84093	3.01629		2.63395
	1.84093	3.03045		2.64811
	1.84093	3.04461		2.64811
	1.85509	3.04461		2.64811
	1.85509	3.04461		2.64811
	1.85509	3.04461		2.64811
	1.85509	3.04461		2.64811
	1.85509	3.04461		2.64811
	1.85509	3.0871		2.64811
	1.86925	3.11542		2.64811
	1.86925	3.14374		2.66227
	1.86925	3.14374		2.66227
	1.86925	3.17206		2.66227
	1.86925	3.18622		2.66227
	1.86925	3.21455		2.66227
	1.86925	3.24287		2.66227
	1.86925	3.24287		2.66227
	1.86925	3.24287		2.67643
	1.86925	3.25703		2.67643
	1.86925	3.25703		2.67643
	1.88341	3.28535		2.67643
	1.88341	3.342		2.67643
	1.88341	3.48361		2.69059
	1.88341	3.48361		2.69059
	1.88341	3.49777		2.69059
	1.89757	3.55441		2.69059
	1.89757	3.61105		2.70475
	1.89757	3.62522		2.71891
	1.89757	3.6677		2.71891
	1.89757	3.97924		2.71891
	1.91173			2.71891
	1.91173			2.71891
	1.9259			2.74723
	1.9259			2.74723
	1.9259			2.74723
	1.9259			2.74723
	1.94006			2.74723
	1.94006			2.74723
	1.94006			2.74723
	1.94006			2.74723
	1.94006			2.76139
	1.94006			2.76139
	1.94006			2.76139
	1.94006			2.76139
	1.95422			2.77556
	1.95422			2.77556
	1.95422			2.77556
	1.95422			2.77556
	1.95422			2.77556
	1.95422			2.78972
	1.95422			2.78972
	1.96838			2.78972
	1.96838			2.78972
	1.96838			2.78972
	1.96838			2.78972
	1.98254			2.78972
	1.98254			2.78972
	1.98254			2.80388
	1.98254			2.80388
	1.98254			2.80388
	1.98254			2.81804
	1.98254			2.81804
	1.9967			2.81804
	1.9967			2.81804
	1.9967			2.81804
	1.9967			2.8322
	2.01086			2.8322
	2.01086			2.8322
	2.01086			2.8322
	2.01086			2.8322
	2.01086			2.8322
	2.02502			2.84636
	2.02502			2.84636
	2.02502			2.84636
	2.02502			2.84636
	2.02502			2.84636
	2.02502			2.84636
	2.02502			2.84636
	2.03918			2.86052
	2.03918			2.86052
	2.03918			2.86052
	2.03918			2.86052
	2.03918			2.87468
	2.03918			2.87468
	2.05334			2.87468
	2.05334			2.87468
	2.05334			2.87468
	2.05334			2.88884
	2.06751			2.88884
	2.06751			2.88884
	2.06751			2.88884
	2.06751			2.91717
	2.06751			2.91717
	2.06751			2.91717
	2.06751			2.91717
	2.06751			2.91717
	2.06751			2.93133
	2.08167			2.93133
	2.08167			2.93133
	2.08167			2.93133
	2.08167			2.93133
	2.08167			2.93133
	2.08167			2.94549
	2.08167			2.94549
	2.09583			2.94549
	2.09583			2.94549
	2.09583			2.94549
	2.10999			2.94549
	2.10999			2.94549
	2.10999			2.94549
	2.12415			2.94549
	2.12415			2.95965
	2.12415			2.95965
	2.12415			2.95965
	2.13831			2.95965
	2.13831			2.97381
	2.13831			2.97381
	2.15247			2.97381
	2.15247			2.97381
	2.16663			2.97381
	2.16663			2.97381
	2.16663			2.98797
	2.18079			2.98797
	2.18079			2.98797
	2.18079			2.98797
	2.18079			3.00213
	2.18079			3.00213
	2.18079			3.00213
	2.19495			3.03045
	2.19495			3.03045
	2.19495			3.03045
	2.19495			3.03045
	2.19495			3.03045
	2.20912			3.03045
	2.22328			3.03045
	2.22328			3.04461
	2.22328			3.04461
	2.22328			3.04461
	2.23744			3.04461
	2.23744			3.04461
	2.23744			3.05878
	2.23744			3.05878
	2.23744			3.05878
	2.2516			3.05878
	2.2516			3.07294
	2.2516			3.07294
	2.26576			3.07294
	2.26576			3.07294
	2.26576			3.0871
	2.27992			3.0871
	2.27992			3.0871
	2.27992			3.10126
	2.27992			3.10126
	2.29408			3.10126
	2.29408			3.10126
	2.29408			3.10126
	2.29408			3.10126
	2.29408			3.10126
	2.29408			3.11542
	2.30824			3.11542
	2.30824			3.12958
	2.3224			3.12958
	2.3224			3.12958
	2.33656			3.12958
	2.35073			3.12958
	2.35073			3.12958
	2.35073			3.14374
	2.35073			3.14374
	2.36489			3.1579
	2.37905			3.1579
	2.37905			3.1579
	2.39321			3.1579
	2.40737			3.1579
	2.42153			3.1579
	2.42153			3.17206
	2.43569			3.17206
	2.43569			3.17206
	2.44985			3.17206
	2.44985			3.17206
	2.44985			3.18622
	2.46401			3.20039
	2.46401			3.20039
	2.46401			3.20039
	2.47817			3.20039
	2.47817			3.21455
	2.47817			3.21455
	2.5065			3.21455
	2.5065			3.21455
	2.5065			3.21455
	2.5065			3.22871
	2.52066			3.22871
	2.53482			3.22871
	2.54898			3.24287
	2.56314			3.24287
	2.56314			3.25703
	2.5773			3.25703
	2.5773			3.27119
	2.5773			3.27119
	2.5773			3.28535
	2.59146			3.29951
	2.59146			3.29951
	2.60562			3.31367
	2.60562			3.31367
	2.61978			3.31367
	2.63395			3.32783
	2.64811			3.32783
	2.64811			3.35616
	2.66227			3.35616
	2.66227			3.37032
	2.67643			3.37032
	2.67643			3.37032
	2.70475			3.37032
	2.70475			3.37032
	2.71891			3.37032
	2.71891			3.38448
	2.73307			3.38448
	2.73307			3.39864
	2.74723			3.39864
	2.77556			3.39864
	2.77556			3.39864
	2.80388			3.4128
	2.81804			3.42696
	2.8322			3.42696
	2.8322			3.42696
	2.8322			3.44112
	2.86052			3.44112
	2.86052			3.45528
	2.88884			3.46944
	2.88884			3.46944
	2.903			3.46944
	2.903			3.46944
	2.91717			3.48361
	2.94549			3.48361
	2.95965			3.49777
	2.95965			3.51193
	3.04461			3.54025
	3.05878			3.54025
	3.05878			3.55441
	3.05878			3.55441
	3.10126			3.58273
	3.1579			3.58273
	3.17206			3.58273
	3.17206			3.58273
	3.27119			3.61105
	3.37032			3.62522
	3.38448			3.63938
	3.39864			3.63938
	3.42696			3.63938
	3.63938			3.6677
	3.71018			3.68186
	3.7385			3.69602
	3.79515			3.69602
	3.79515			3.69602
	3.79515			3.71018
	4.05005			3.7385
	1.81261			3.7385
	1.81261			3.7385
	1.81261			3.7385
	1.82677			3.75266
	1.82677			3.76683
	1.82677			3.76683
	1.82677			3.78099
	1.82677			3.78099
	1.82677			3.78099
	1.82677			3.78099
	1.82677			3.80931
	1.82677			3.80931
	1.82677			3.80931
	1.82677			3.82347
	1.82677			3.85179
	1.84093			3.85179
	1.84093			3.88011
	1.84093			3.89427
	1.84093			3.9226
	1.84093			3.9226
	1.84093			3.93676
	1.85509			3.93676
	1.85509			3.95092
	1.85509			3.95092
	1.85509			3.95092
	1.85509			3.97924
	1.85509			3.9934
	1.85509			4.03588
	1.85509			4.06421
	1.85509			4.07837
	1.85509			4.10669
	1.86925			4.13501
	1.86925			4.14917
	1.86925			4.14917
	1.86925			4.16333
	1.86925			4.20582
	1.86925			4.21998
	1.86925			4.23414
	1.86925			4.23414
	1.86925			4.2483
	1.86925			4.2483
	1.86925
	1.86925
	1.86925
	1.88341
	1.88341
	1.88341
	1.88341
	1.88341
	1.88341
	1.88341
	1.89757
	1.89757
	1.89757
	1.89757
	1.89757
	1.89757
	1.89757
	1.89757
	1.89757
	1.89757
	1.89757
	1.89757
	1.91173
	1.91173
	1.91173
	1.91173
	1.91173
	1.91173
	1.91173
	1.91173
	1.91173
	1.91173
	1.9259
	1.9259
	1.9259
	1.9259
	1.9259
	1.9259
	1.9259
	1.9259
	1.94006
	1.94006
	1.94006
	1.94006
	1.94006
	1.94006
	1.94006
	1.94006
	1.94006
	1.94006
	1.94006
	1.95422
	1.95422
	1.95422
	1.95422
	1.95422
	1.95422
	1.95422
	1.95422
	1.96838
	1.96838
	1.96838
	1.96838
	1.96838
	1.96838
	1.96838
	1.96838
	1.96838
	1.98254
	1.98254
	1.98254
	1.98254
	1.98254
	1.98254
	1.98254
	1.98254
	1.98254
	1.98254
	1.9967
	1.9967
	1.9967
	1.9967
	1.9967
	2.01086
	2.01086
	2.01086
	2.01086
	2.01086
	2.01086
	2.01086
	2.01086
	2.02502
	2.02502
	2.02502
	2.02502
	2.02502
	2.02502
	2.02502
	2.02502
	2.02502
	2.02502
	2.03918
	2.03918
	2.03918
	2.03918
	2.03918
	2.03918
	2.03918
	2.03918
	2.05334
	2.05334
	2.05334
	2.05334
	2.05334
	2.05334
	2.05334
	2.05334
	2.06751
	2.06751
	2.06751
	2.06751
	2.06751
	2.06751
	2.06751
	2.06751
	2.06751
	2.06751
	2.06751
	2.06751
	2.08167
	2.08167
	2.08167
	2.08167
	2.08167
	2.08167
	2.08167
	2.08167
	2.09583
	2.09583
	2.09583
	2.09583
	2.09583
	2.09583
	2.09583
	2.09583
	2.09583
	2.10999
	2.10999
	2.10999
	2.10999
	2.10999
	2.12415
	2.12415
	2.12415
	2.12415
	2.12415
	2.12415
	2.12415
	2.13831
	2.13831
	2.13831
	2.13831
	2.15247
	2.15247
	2.15247
	2.15247
	2.15247
	2.15247
	2.16663
	2.16663
	2.16663
	2.16663
	2.18079
	2.18079
	2.18079
	2.18079
	2.18079
	2.18079
	2.18079
	2.19495
	2.19495
	2.19495
	2.19495
	2.19495
	2.19495
	2.19495
	2.20912
	2.20912
	2.22328
	2.22328
	2.22328
	2.22328
	2.22328
	2.23744
	2.23744
	2.23744
	2.23744
	2.23744
	2.23744
	2.2516
	2.2516
	2.2516
	2.2516
	2.26576
	2.26576
	2.26576
	2.27992
	2.27992
	2.27992
	2.27992
	2.27992
	2.29408
	2.29408
	2.29408
	2.29408
	2.29408
	2.29408
	2.30824
	2.30824
	2.30824
	2.3224
	2.3224
	2.33656
	2.33656
	2.33656
	2.35073
	2.35073
	2.35073
	2.35073
	2.36489
	2.36489
	2.37905
	2.37905
	2.37905
	2.37905
	2.39321
	2.39321
	2.40737
	2.40737
	2.40737
	2.42153
	2.42153
	2.42153
	2.43569
	2.43569
	2.44985
	2.44985
	2.44985
	2.46401
	2.46401
	2.46401
	2.46401
	2.46401
	2.47817
	2.47817
	2.47817
	2.5065
	2.5065
	2.5065
	2.5065
	2.52066
	2.53482
	2.54898
	2.56314
	2.56314
	2.56314
	2.56314
	2.5773
	2.5773
	2.5773
	2.5773
	2.5773
	2.59146
	2.59146
	2.60562
	2.60562
	2.61978
	2.61978
	2.63395
	2.64811
	2.64811
	2.66227
	2.66227
	2.66227
	2.67643
	2.67643
	2.69059
	2.70475
	2.70475
	2.71891
	2.71891
	2.73307
	2.73307
	2.73307
	2.74723
	2.77556
	2.77556
	2.77556
	2.77556
	2.80388
	2.81804
	2.8322
	2.8322
	2.8322
	2.86052
	2.86052
	2.86052
	2.86052
	2.88884
	2.88884
	2.903
	2.903
	2.91717
	2.91717
	2.93133
	2.94549
	2.94549
	2.95965
	2.95965
	2.97381
	3.03045
	3.04461
	3.05878
	3.05878
	3.05878
	3.07294
	3.07294
	3.0871
	3.0871
	3.10126
	3.10126
	3.14374
	3.1579
	3.17206
	3.17206
	3.18622
	3.27119
	3.31367
	3.37032
	3.38448
	3.39864
	3.42696
	3.54025
	3.63938
	3.65354
	3.71018
	3.7385
	3.79515
	3.79515
	3.79515
	3.96508
	4.05005
	4.05005

## Sheet: Figure 4E
	Figure 4E (Average cell diffusion of DnaA-PAmCherry2.1 in E. coli D3D dnaA-PAmCherry2.1)
	For the the wild-type reference, see source data of Figure 3D.
	Slow growth regime		Intermediate growth regime		Fast growth regime
	Cell area (µm2)	Average cell diffusion coefficient (µm2/s)	Cell area (µm2)	Average cell diffusion coefficient (µm2/s)	Cell area (µm2)	Average cell diffusion coefficient (µm2/s)
	0.70805	1.1603	0.70805	0.0579664	0.750533	0.806868
	0.722211	0.113981	0.750533	0.90725	0.778855	0.245622
	0.736372	0.327693	0.750533	0.554334	0.778855	0.942208
	0.764694	0.946768	0.764694	0.428734	0.821338	0.757404
	0.778855	0.234712	0.764694	0.605389	0.835499	0.900744
	0.778855	0.628609	0.764694	1.11499	0.877982	1.38795
	0.807177	0.238676	0.778855	1.32878	0.877982	0.151575
	0.821338	0.548394	0.778855	0.841719	0.877982	0.356818
	0.835499	0.174391	0.793016	0.242632	0.877982	0.174207
	0.84966	0.248634	0.821338	0.778215	0.877982	0.212897
	0.863821	1.05117	0.835499	0.800032	0.892143	0.746714
	0.863821	0.890815	0.863821	0.822555	0.934626	0.84178
	0.877982	0.728633	0.877982	2.15845	0.934626	0.808633
	0.877982	0.779513	0.892143	0.344079	0.934626	0.428856
	0.877982	0.512802	0.892143	0.489863	0.948787	0.354818
	0.892143	0.537768	0.892143	0.626616	0.962948	0.911017
	0.892143	0.603014	0.906304	0.795203	0.962948	1.12445
	0.906304	1.46225	0.934626	0.635006	0.977109	0.938473
	0.906304	2.21488	0.934626	0.19899	0.977109	0.254615
	0.906304	0.648322	0.948787	0.641406	0.99127	0.57968
	0.920465	1.78222	0.962948	0.812307	1.01959	0.74385
	0.920465	2.08595	0.977109	0.931043	1.01959	0.982067
	0.934626	1.32125	0.977109	0.860817	1.04791	1.59046
	0.934626	0.774309	0.99127	0.83105	1.04791	1.07863
	0.962948	0.281158	0.99127	0.518785	1.04791	0.61911
	0.962948	0.0655456	1.00543	1.14161	1.04791	0.675747
	0.977109	0.12107	1.00543	1.26993	1.07624	0.287223
	0.977109	0.206246	1.00543	1.13261	1.07624	0.204512
	0.99127	0.000400328	1.01959	0.0820238	1.07624	0.705234
	0.99127	0.997312	1.01959	0.789821	1.0904	0.130404
	0.99127	0.0297822	1.03375	0.837872	1.10456	0.88594
	1.01959	0.943632	1.03375	0.129677	1.11872	0.450649
	1.03375	0.436779	1.04791	0.728793	1.11872	0.742474
	1.04791	1.91151	1.06207	0.00449538	1.13288	0.614215
	1.04791	0.70771	1.06207	1.08774	1.13288	0.339018
	1.04791	0.318545	1.07624	0.697637	1.13288	0.829333
	1.06207	0.524952	1.10456	0.368592	1.1612	2.20615
	1.06207	0.975218	1.11872	0.46069	1.17536	0.199195
	1.06207	0.449575	1.13288	0.964848	1.18952	0.352875
	1.07624	0.342356	1.13288	0.655527	1.20368	0.783516
	1.07624	0.962649	1.14704	0.197543	1.20368	1.28451
	1.0904	0.517383	1.14704	0.421267	1.21785	0.650061
	1.0904	0.86012	1.1612	1.44436	1.21785	0.857736
	1.10456	1.36933	1.1612	0.236489	1.23201	0.217236
	1.10456	0.54593	1.1612	0.484097	1.23201	0.706563
	1.10456	0.7338	1.1612	0.785695	1.24617	0.611085
	1.11872	0.950596	1.1612	1.52049	1.26033	0.37597
	1.13288	1.11626	1.18952	0.907031	1.28865	0.939006
	1.13288	0.818751	1.20368	0.650232	1.30281	1.81623
	1.13288	1.02605	1.20368	0.752619	1.31697	0.564943
	1.13288	0.348894	1.23201	0.0466098	1.31697	0.501478
	1.14704	1.74955	1.24617	0.0916577	1.31697	1.21504
	1.1612	1.17306	1.26033	0.39502	1.33113	0.524579
	1.17536	0.558791	1.27449	0.569648	1.34529	0.438906
	1.17536	0.26904	1.27449	0.79336	1.37362	0.792465
	1.17536	0.688862	1.28865	0.616579	1.37362	1.02052
	1.18952	0.0551685	1.28865	1.00815	1.37362	1.53009
	1.18952	0.487926	1.28865	1.15076	1.38778	1.18366
	1.20368	1.21756	1.28865	0.589124	1.38778	0.193897
	1.20368	0.788148	1.28865	0.350581	1.38778	0.946422
	1.20368	1.08053	1.33113	0.178354	1.40194	0.0505131
	1.20368	0.240246	1.33113	0.68599	1.4161	1.33153
	1.20368	0.261211	1.33113	0.604223	1.4161	0.85723
	1.21785	0.335271	1.33113	0.283578	1.4161	0.607992
	1.21785	0.496069	1.34529	0.775371	1.43026	0.73277
	1.21785	0.886885	1.34529	2.18141	1.44442	1.06847
	1.23201	0.950694	1.35946	0.105114	1.44442	0.451382
	1.23201	0.723484	1.37362	1.16951	1.45858	0.732014
	1.23201	0.662446	1.37362	1.39276	1.45858	0.845569
	1.23201	0.80146	1.38778	1.38305	1.47274	0.827729
	1.24617	1.10072	1.4161	0.413032	1.47274	0.158559
	1.26033	0.790696	1.43026	0.686715	1.47274	0.736347
	1.27449	1.60854	1.44442	0.665637	1.4869	0.824988
	1.27449	1.3458	1.45858	1.1793	1.52939	0.896721
	1.27449	0.367429	1.47274	0.414229	1.54355	0.804871
	1.27449	0.976389	1.47274	0.58513	1.54355	0.879052
	1.28865	0.123634	1.47274	0.552196	1.55771	0.798572
	1.28865	1.22235	1.4869	0.562162	1.55771	0.505268
	1.30281	2.19859	1.4869	0.6	1.55771	0.943365
	1.30281	0.962475	1.50107	0.866382	1.58603	0.52109
	1.30281	1.00831	1.51523	1.00274	1.58603	0.0426644
	1.31697	0.367976	1.51523	0.952642	1.58603	0.707329
	1.31697	0.0221082	1.52939	0.278999	1.61435	0.0106838
	1.33113	1.05044	1.52939	0.0283961	1.61435	0.515643
	1.33113	1.15292	1.54355	0.422234	1.61435	0.776901
	1.33113	1.03804	1.54355	0.451957	1.61435	0.774432
	1.33113	1.83003	1.55771	0.69426	1.61435	0.439978
	1.34529	1.42589	1.55771	0.587353	1.61435	0.252842
	1.34529	0.247561	1.55771	0.651459	1.64268	1.469
	1.34529	0.870929	1.58603	0.866677	1.64268	0.608163
	1.35946	0.152999	1.58603	1.64633	1.64268	1.21098
	1.35946	0.0269664	1.60019	0.510644	1.64268	0.323962
	1.37362	0.437553	1.60019	0.60676	1.64268	0.553718
	1.38778	0.94252	1.61435	0.0927785	1.65684	0.514935
	1.38778	1.28503	1.62851	0.917899	1.65684	0.243673
	1.38778	0.881005	1.64268	0.56973	1.65684	0.774807
	1.38778	0.990849	1.64268	0.702364	1.68516	0.647347
	1.38778	0.649713	1.65684	0.832201	1.68516	1.03445
	1.38778	1.3758	1.65684	0.945255	1.69932	0.797795
	1.38778	0.195091	1.671	0.224855	1.71348	0.312436
	1.40194	0.896632	1.671	0.885182	1.71348	0.724567
	1.40194	1.97155	1.671	1.60899	1.72764	0.763537
	1.40194	1.16618	1.68516	0.579087	1.72764	0.491117
	1.40194	0.774175	1.68516	0.651661	1.72764	0.793918
	1.40194	1.11872	1.68516	0.0276259	1.7418	1.2199
	1.4161	0.538299	1.69932	0.903352	1.7418	0.623479
	1.43026	1.02879	1.69932	0.909458	1.7418	0.653252
	1.43026	1.2885	1.69932	0.744277	1.75596	0.656726
	1.44442	0.918978	1.69932	0.651348	1.75596	0.701912
	1.44442	0.58833	1.69932	0.67892	1.77012	0.879277
	1.44442	0.989587	1.71348	0.635466	1.77012	0.165087
	1.44442	0.796748	1.71348	0.51339	1.77012	0.679234
	1.44442	0.839674	1.71348	1.54739	1.77012	1.30176
	1.44442	0.532363	1.72764	0.896551	1.78429	0.622044
	1.44442	0.985489	1.7418	0.846592	1.78429	0.860765
	1.44442	0.371934	1.7418	1.18092	1.79845	0.785382
	1.44442	1.53252	1.7418	0.562902	1.79845	0.804132
	1.44442	1.40164	1.7418	0.547207	1.79845	0.399745
	1.45858	0.313643	1.75596	1.74062	1.79845	0.622974
	1.45858	0.598432	1.75596	0.484127	1.79845	0.44515
	1.45858	0.993424	1.75596	1.28754	1.79845	1.25274
	1.45858	0.161931	1.77012	0.75934	1.81261	0.70219
	1.47274	0.0123767	1.77012	0.642873	1.82677	0.755314
	1.47274	0.751334	1.77012	0.0730888	1.82677	0.67237
	1.47274	0.913741	1.77012	0.849072	1.82677	0.971881
	1.47274	0.995993	1.78429	1.05502	1.84093	1.02945
	1.47274	0.545869	1.78429	1.00969	1.84093	0.906904
	1.4869	0.792565	1.78429	0.321661	1.84093	1.18715
	1.4869	0.959619	1.79845	0.375242	1.85509	0.669801
	1.4869	0.519901	1.79845	0.602196	1.86925	0.679868
	1.50107	1.16608	1.79845	0.621263	1.86925	0.597045
	1.50107	1.03773	1.79845	0.779412	1.86925	0.824256
	1.50107	0.758739	1.79845	0.9203	1.88341	1.38226
	1.50107	1.10698	1.79845	0.733053	1.88341	0.702009
	1.51523	1.34884	1.79845	1.0264	1.88341	0.601123
	1.51523	0.175943	1.79845	0.726181	1.89757	0.858058
	1.51523	0.665409	1.81261	0.636421	1.91173	0.948707
	1.51523	0.730667	1.81261	0.537597	1.9259	0.413611
	1.51523	0.521418	1.81261	0.909295	1.9259	0.436175
	1.51523	0.271306	1.81261	1.1331	1.9259	1.00108
	1.52939	1.24928	1.81261	0.347824	1.94006	0.846752
	1.52939	1.11631	1.81261	1.20239	1.95422	0.92369
	1.52939	2.08013	1.82677	0.815789	1.95422	0.482058
	1.54355	1.75266	1.84093	0.888793	1.95422	1.3209
	1.54355	1.4521	1.84093	0.942344	1.95422	0.0815922
	1.54355	0.947088	1.84093	0.481687	1.98254	0.775191
	1.54355	0.839248	1.84093	0.522166	1.9967	0.790832
	1.54355	0.992151	1.84093	0.62123	1.9967	0.579886
	1.55771	0.866667	1.85509	0.869257	2.01086	0.754724
	1.55771	0.414799	1.85509	0.653299	2.01086	0.260863
	1.55771	0.16474	1.85509	0.312331	2.01086	0.965329
	1.55771	0.663281	1.86925	0.0592056	2.01086	1.04649
	1.55771	1.24116	1.86925	0.556916	2.01086	0.657964
	1.55771	0.686669	1.88341	0.636224	2.01086	1.089
	1.57187	1.12014	1.88341	0.667485	2.02502	0.252241
	1.57187	1.67312	1.88341	0.695021	2.02502	0.973356
	1.57187	1.62112	1.89757	0.530123	2.02502	0.166078
	1.57187	1.18824	1.89757	0.738773	2.02502	0.596184
	1.58603	1.34151	1.9259	0.582077	2.03918	0.620616
	1.60019	0.987491	1.9259	0.38538	2.03918	0.634562
	1.60019	1.68684	1.94006	0.615488	2.03918	0.233814
	1.60019	0.918943	1.94006	0.916708	2.03918	0.749459
	1.60019	0.699216	1.94006	0.615739	2.05334	0.811111
	1.60019	1.22658	1.94006	0.832454	2.05334	0.955401
	1.60019	0.656333	1.94006	0.8408	2.05334	1.02576
	1.60019	0.625984	1.94006	1.13822	2.05334	0.554966
	1.60019	0.907919	1.94006	1.12591	2.06751	0.289989
	1.61435	0.576719	1.96838	0.677134	2.06751	0.636634
	1.61435	0.774322	1.96838	0.578787	2.06751	0.96538
	1.61435	1.18739	1.96838	0.682118	2.08167	0.886298
	1.61435	1.12975	1.96838	0.772567	2.08167	0.775587
	1.61435	0.722005	1.96838	0.819347	2.08167	1.05435
	1.61435	1.30823	1.98254	0.234471	2.08167	0.71399
	1.61435	1.01103	1.98254	0.137645	2.08167	0.135407
	1.62851	0.872805	1.98254	0.919082	2.08167	0.843784
	1.62851	0.689057	1.98254	0.869006	2.08167	0.436111
	1.62851	0.883429	1.9967	0.842388	2.09583	1.10524
	1.62851	1.19089	1.9967	0.966008	2.09583	0.670424
	1.62851	0.29978	1.9967	0.542503	2.09583	0.546217
	1.64268	1.04018	1.9967	0.539473	2.10999	1.25422
	1.64268	0.959856	1.9967	1.01767	2.10999	0.311662
	1.64268	1.16433	1.9967	0.838754	2.10999	0.500881
	1.64268	0.933937	1.9967	0.496022	2.12415	1.22952
	1.64268	0.937122	2.01086	0.661198	2.12415	1.85272
	1.64268	0.762929	2.01086	0.928281	2.12415	1.1541
	1.64268	1.41204	2.01086	1.05139	2.12415	1.27094
	1.64268	0.955408	2.01086	0.002411	2.12415	1.24399
	1.64268	1.6018	2.02502	1.5852	2.12415	0.473067
	1.65684	1.08082	2.02502	0.618631	2.12415	0.91721
	1.65684	0.955064	2.02502	1.43193	2.12415	0.2098
	1.65684	0.668816	2.02502	0.818889	2.12415	1.759
	1.65684	0.923889	2.02502	0.493492	2.13831	0.442605
	1.65684	0.355658	2.02502	0.808379	2.13831	0.487637
	1.671	0.864863	2.03918	0.792213	2.15247	0.759978
	1.671	1.36306	2.05334	0.659943	2.15247	0.757712
	1.671	0.946773	2.05334	0.940302	2.15247	0.349079
	1.671	0.648773	2.05334	1.43893	2.15247	0.418784
	1.671	0.489434	2.05334	1.18449	2.15247	0.343113
	1.68516	1.47648	2.05334	1.12378	2.15247	0.330209
	1.68516	2.12105	2.06751	0.58793	2.15247	0.720412
	1.68516	0.844801	2.06751	0.603577	2.15247	0.932334
	1.68516	0.860845	2.06751	0.655945	2.15247	0.218869
	1.68516	1.19788	2.06751	0.635043	2.15247	0.670598
	1.68516	0.593	2.08167	0.630062	2.16663	0.42277
	1.68516	1.18236	2.08167	0.501089	2.16663	0.478369
	1.69932	1.23156	2.08167	0.970732	2.18079	1.52811
	1.69932	1.17327	2.08167	0.749608	2.18079	1.14503
	1.71348	1.15736	2.08167	0.61685	2.18079	0.417292
	1.71348	1.36866	2.08167	0.413511	2.18079	0.0755638
	1.71348	0.762161	2.08167	0.504771	2.18079	0.361616
	1.71348	1.20856	2.08167	0.630428	2.18079	0.30455
	1.71348	1.02481	2.08167	0.99123	2.18079	0.635545
	1.71348	0.737147	2.08167	0.616924	2.19495	0.301002
	1.71348	0.706201	2.08167	0.758782	2.19495	0.420283
	1.71348	0.657003	2.08167	0.445106	2.19495	0.887208
	1.71348	1.44338	2.08167	0.949446	2.19495	0.170409
	1.71348	0.917144	2.09583	0.606603	2.20912	0.834041
	1.72764	1.53309	2.09583	0.76953	2.20912	0.563966
	1.72764	1.43452	2.09583	0.114019	2.20912	0.258259
	1.72764	0.769441	2.09583	1.27995	2.20912	0.478775
	1.72764	0.755005	2.10999	0.67699	2.20912	1.11758
	1.72764	0.953785	2.10999	0.831884	2.20912	0.676333
	1.72764	1.09936	2.10999	0.658321	2.22328	0.634238
	1.72764	0.614781	2.10999	0.693623	2.22328	0.00459316
	1.72764	0.169923	2.12415	0.731486	2.22328	0.923179
	1.72764	0.642926	2.13831	0.925986	2.22328	0.53522
	1.7418	1.38624	2.15247	0.571602	2.23744	1.97449
	1.7418	1.06748	2.15247	0.635975	2.23744	0.224165
	1.7418	0.691131	2.16663	0.708394	2.2516	0.925977
	1.7418	1.12429	2.16663	0.634832	2.2516	2.09867
	1.7418	0.802604	2.18079	0.639264	2.2516	0.879991
	1.7418	1.30388	2.18079	0.122334	2.2516	0.547738
	1.7418	0.672749	2.19495	0.616873	2.26576	0.389057
	1.7418	0.96851	2.19495	0.474956	2.26576	1.50827
	1.75596	0.94097	2.19495	1.20604	2.26576	0.878725
	1.75596	1.36376	2.19495	0.736887	2.26576	0.643308
	1.75596	0.965581	2.19495	0.827623	2.26576	1.01883
	1.75596	0.823929	2.20912	0.221542	2.27992	0.0947375
	1.75596	0.987299	2.20912	0.47595	2.27992	0.481902
	1.77012	1.08741	2.20912	0.773374	2.29408	0.335603
	1.77012	0.89752	2.20912	0.286531	2.29408	0.576271
	1.77012	0.679468	2.20912	0.967645	2.29408	0.977253
	1.77012	0.87318	2.22328	0.273983	2.29408	0.739248
	1.77012	1.09683	2.22328	0.674904	2.29408	0.578651
	1.77012	1.25006	2.22328	0.834338	2.29408	0.64255
	1.78429	0.825972	2.22328	0.427622	2.30824	1.46798
	1.78429	1.0658	2.22328	0.313558	2.30824	0.358771
	1.78429	1.04112	2.23744	0.744359	2.30824	0.817918
	1.78429	0.912498	2.23744	0.43922	2.3224	0.436869
	1.78429	1.14806	2.2516	0.855025	2.3224	0.668987
	1.78429	1.23562	2.2516	0.968373	2.3224	1.51157
	1.78429	1.12835	2.2516	1.00336	2.33656	0.075229
	1.78429	0.538873	2.2516	0.722154	2.33656	1.09821
	1.79845	0.470524	2.26576	0.748155	2.33656	0.0392575
	1.79845	1.23851	2.26576	0.400299	2.33656	0.701755
	1.79845	0.749267	2.26576	0.769932	2.33656	0.99705
	1.79845	1.0324	2.26576	0.707943	2.33656	1.20183
	1.79845	1.04402	2.27992	0.640824	2.33656	0.823105
	1.79845	0.406703	2.27992	0.655926	2.35073	0.503601
	1.79845	0.660271	2.27992	0.864505	2.35073	0.435857
	1.79845	0.852821	2.27992	0.450926	2.35073	0.57898
	1.79845	0.844518	2.29408	0.71218	2.35073	0.475184
	1.79845	1.25676	2.29408	0.124075	2.36489	0.725236
	1.81261	1.12499	2.29408	1.55958	2.36489	0.913543
	1.81261	0.828657	2.29408	1.31536	2.36489	0.374093
	1.81261	1.14407	2.29408	1.23285	2.36489	0.631476
	1.81261	0.944452	2.29408	1.12535	2.36489	0.310063
	1.81261	1.06822	2.29408	1.08032	2.36489	0.61521
	1.81261	0.724208	2.29408	1.35757	2.36489	0.918135
	1.82677	0.779601	2.29408	0.700555	2.37905	1.06338
	1.82677	0.978131	2.30824	1.24848	2.37905	0.966043
	1.82677	1.30156	2.30824	0.769444	2.37905	0.574052
	1.82677	0.593108	2.30824	1.0129	2.37905	0.577147
	1.82677	0.347966	2.30824	0.66549	2.39321	0.821067
	1.82677	0.759878	2.30824	0.818444	2.39321	0.86683
	1.82677	0.482446	2.30824	1.02831	2.39321	0.56101
	1.84093	0.224531	2.3224	0.828939	2.39321	1.29782
	1.84093	1.00197	2.3224	0.417999	2.39321	0.587447
	1.84093	0.118672	2.3224	1.01971	2.39321	1.81142
	1.84093	1.01337	2.3224	0.577868	2.39321	0.905754
	1.84093	1.03426	2.3224	1.45321	2.40737	0.894796
	1.85509	1.0072	2.3224	0.855013	2.40737	0.595401
	1.85509	1.32287	2.3224	0.656145	2.40737	0.261336
	1.85509	1.06335	2.33656	0.872224	2.40737	1.23952
	1.85509	1.51745	2.33656	0.500653	2.42153	0.875168
	1.86925	0.462774	2.33656	0.778363	2.42153	1.04844
	1.86925	1.01574	2.33656	0.695794	2.42153	0.442074
	1.86925	0.713559	2.33656	0.86989	2.42153	0.610092
	1.86925	1.15907	2.33656	0.429424	2.43569	1.06405
	1.86925	0.881563	2.33656	0.023152	2.43569	0.678462
	1.86925	1.52094	2.35073	0.484327	2.43569	0.995065
	1.88341	0.654466	2.35073	0.914542	2.43569	1.00024
	1.88341	1.00559	2.35073	0.587527	2.43569	0.719844
	1.88341	1.31513	2.36489	0.335238	2.43569	0.625708
	1.89757	1.35188	2.36489	1.14641	2.43569	0.727495
	1.89757	1.66077	2.36489	0.742558	2.44985	0.563642
	1.89757	1.15946	2.36489	0.767475	2.44985	0.70804
	1.89757	1.50865	2.36489	0.605527	2.44985	0.563655
	1.89757	0.536779	2.36489	1.3135	2.46401	1.15238
	1.89757	0.883	2.37905	0.902204	2.46401	0.348861
	1.89757	0.260439	2.37905	0.529928	2.46401	0.420894
	1.89757	1.48913	2.37905	0.509152	2.46401	0.0948911
	1.89757	0.84525	2.37905	0.625476	2.47817	0.472403
	1.89757	0.568167	2.37905	1.21067	2.47817	0.583116
	1.91173	0.76062	2.39321	0.738718	2.47817	0.393759
	1.91173	1.43927	2.39321	0.482458	2.47817	0.21206
	1.91173	0.63676	2.39321	0.698253	2.47817	0.349414
	1.91173	0.830184	2.39321	0.478993	2.47817	1.27887
	1.91173	1.08056	2.40737	0.0758054	2.49234	0.44036
	1.91173	0.922458	2.40737	0.724336	2.49234	0.474984
	1.91173	0.347195	2.40737	0.602764	2.49234	0.854466
	1.9259	0.593452	2.40737	0.0581863	2.5065	0.802474
	1.9259	1.18893	2.42153	0.680215	2.5065	0.706563
	1.9259	0.94752	2.42153	0.381198	2.5065	0.531855
	1.9259	1.6504	2.42153	0.342514	2.5065	0.228046
	1.9259	1.08425	2.42153	0.782356	2.52066	0.913026
	1.9259	0.870783	2.42153	0.065445	2.52066	0.856303
	1.9259	0.706687	2.42153	0.762091	2.52066	0.535279
	1.9259	0.619068	2.43569	0.782551	2.52066	0.836035
	1.9259	1.17497	2.43569	1.36728	2.53482	0.914208
	1.94006	1.14183	2.43569	0.967348	2.53482	1.23315
	1.94006	1.7772	2.43569	0.990075	2.53482	0.68727
	1.94006	1.65031	2.43569	0.783917	2.53482	0.867932
	1.94006	0.337945	2.44985	0.644051	2.53482	0.0542091
	1.94006	0.73925	2.44985	0.541666	2.53482	0.939531
	1.94006	0.94415	2.44985	0.378305	2.54898	0.664729
	1.94006	0.399624	2.44985	0.773514	2.54898	1.37978
	1.94006	0.860233	2.44985	0.899178	2.54898	1.0071
	1.94006	1.09518	2.44985	0.650101	2.54898	0.588294
	1.94006	0.771318	2.44985	0.484005	2.54898	0.729517
	1.94006	1.40152	2.46401	0.891521	2.54898	1.02727
	1.94006	0.997831	2.46401	0.656292	2.56314	0.463372
	1.95422	0.958379	2.46401	0.624607	2.56314	0.906643
	1.95422	0.709191	2.46401	0.389475	2.56314	0.705629
	1.95422	0.968602	2.46401	0.781077	2.56314	0.294108
	1.95422	0.500176	2.46401	1.56429	2.5773	0.700459
	1.95422	1.32255	2.46401	0.677748	2.5773	0.692488
	1.95422	0.959224	2.47817	0.440808	2.5773	0.0651609
	1.95422	1.58054	2.47817	0.0297994	2.5773	0.304508
	1.96838	1.07267	2.47817	0.532877	2.5773	0.6401
	1.96838	1.30837	2.47817	0.672917	2.5773	0.649747
	1.96838	1.44271	2.47817	0.521677	2.5773	0.142523
	1.96838	0.793307	2.47817	0.989269	2.59146	0.675871
	1.96838	1.13843	2.49234	0.715921	2.59146	0.477007
	1.96838	1.21599	2.49234	0.561888	2.59146	0.219043
	1.96838	0.780495	2.49234	0.768238	2.59146	0.526612
	1.96838	0.991027	2.49234	0.838935	2.59146	0.806479
	1.96838	0.615608	2.49234	0.659572	2.59146	0.562057
	1.98254	0.897975	2.5065	0.550442	2.60562	1.07858
	1.98254	0.992686	2.5065	0.749429	2.60562	0.5494
	1.98254	0.178736	2.5065	0.713612	2.60562	0.676083
	1.98254	0.797716	2.5065	0.551596	2.60562	0.791891
	1.98254	0.993392	2.5065	1.05866	2.63395	0.675499
	1.98254	1.10386	2.5065	0.752667	2.63395	0.862401
	1.98254	0.81115	2.5065	0.52648	2.63395	0.599697
	1.98254	1.44479	2.52066	0.490895	2.63395	0.678338
	1.9967	0.880393	2.52066	0.783916	2.63395	0.0556091
	1.9967	1.53941	2.52066	0.51539	2.63395	0.352145
	1.9967	0.310066	2.53482	0.930472	2.63395	0.60146
	1.9967	0.367878	2.53482	0.975405	2.64811	0.814143
	1.9967	1.21312	2.53482	0.605634	2.64811	0.815301
	2.01086	0.915454	2.53482	0.623307	2.64811	0.552048
	2.01086	0.935843	2.54898	0.463877	2.64811	0.987694
	2.01086	1.09227	2.54898	0.916484	2.64811	0.75916
	2.01086	1.11855	2.54898	0.83699	2.66227	1.41476
	2.01086	0.745857	2.54898	0.61228	2.66227	0.304053
	2.02502	0.921971	2.54898	0.970821	2.66227	1.08135
	2.02502	2.19786	2.54898	0.876933	2.66227	0.474883
	2.02502	1.16499	2.56314	0.86257	2.66227	0.647041
	2.02502	0.763937	2.56314	0.8342	2.67643	0.518977
	2.03918	1.481	2.56314	0.629199	2.67643	0.470104
	2.03918	1.01168	2.56314	0.65627	2.67643	1.10321
	2.03918	0.890894	2.56314	0.803176	2.69059	0.365317
	2.03918	1.38807	2.56314	0.668531	2.70475	1.18936
	2.03918	0.27467	2.5773	0.85507	2.70475	0.609271
	2.05334	1.00905	2.5773	1.0931	2.70475	0.15481
	2.05334	0.397182	2.5773	0.620177	2.70475	0.82993
	2.05334	1.37318	2.59146	0.703287	2.70475	0.711941
	2.05334	0.902248	2.59146	1.2125	2.70475	0.0941041
	2.05334	0.665848	2.60562	0.431371	2.71891	0.111656
	2.06751	0.776782	2.60562	0.929166	2.71891	0.485513
	2.06751	0.631515	2.61978	0.277829	2.71891	0.863532
	2.06751	0.463676	2.61978	0.634888	2.71891	1.0607
	2.06751	1.25359	2.61978	0.53873	2.73307	0.879674
	2.08167	1.17241	2.61978	1.95314	2.73307	0.601879
	2.08167	1.33652	2.61978	1.31113	2.73307	0.436657
	2.08167	0.42939	2.61978	0.371314	2.74723	1.2615
	2.08167	1.05265	2.63395	1.6546	2.74723	1.61839
	2.08167	1.19027	2.64811	0.179941	2.74723	0.664511
	2.08167	1.22612	2.64811	0.775515	2.74723	0.608787
	2.08167	0.513193	2.66227	0.79575	2.74723	0.706497
	2.09583	0.191874	2.66227	0.403212	2.76139	2.1776
	2.09583	0.832503	2.67643	1.60456	2.76139	0.233933
	2.09583	0.958681	2.67643	0.568368	2.76139	0.821865
	2.10999	1.39222	2.67643	0.782231	2.76139	0.973877
	2.10999	0.98339	2.67643	0.472182	2.77556	1.67286
	2.10999	1.39641	2.69059	1.15693	2.77556	0.521325
	2.10999	0.640663	2.70475	0.349067	2.77556	0.278584
	2.10999	1.07403	2.70475	0.725254	2.77556	0.376327
	2.12415	0.865448	2.70475	0.982211	2.77556	0.567548
	2.12415	0.776552	2.70475	0.793986	2.77556	1.27528
	2.12415	0.766827	2.70475	0.392889	2.78972	0.551283
	2.12415	1.33611	2.71891	0.486186	2.78972	0.521029
	2.12415	1.17867	2.71891	0.762747	2.78972	0.852153
	2.13831	0.580313	2.71891	0.955854	2.78972	0.584119
	2.13831	1.06972	2.71891	0.86051	2.78972	1.20277
	2.13831	1.40955	2.73307	0.423275	2.80388	0.152163
	2.13831	0.762111	2.73307	1.03539	2.80388	1.55779
	2.15247	1.40347	2.73307	1.18932	2.81804	0.707964
	2.15247	1.11897	2.73307	1.21638	2.81804	0.594698
	2.15247	0.377857	2.73307	0.171425	2.81804	1.10266
	2.15247	0.519305	2.73307	0.659383	2.81804	0.971369
	2.15247	0.808519	2.74723	0.992225	2.81804	0.978058
	2.15247	0.947034	2.76139	0.567123	2.81804	0.577865
	2.15247	0.44464	2.76139	0.831665	2.8322	0.487482
	2.16663	0.785752	2.76139	0.896451	2.8322	0.374959
	2.16663	1.14778	2.76139	0.897527	2.8322	0.905547
	2.16663	0.819551	2.77556	0.803902	2.8322	0.753138
	2.18079	0.803408	2.77556	0.718354	2.8322	0.787751
	2.18079	0.33621	2.77556	1.81872	2.8322	0.390172
	2.18079	0.288581	2.77556	1.27194	2.84636	0.601929
	2.18079	0.563823	2.78972	0.574248	2.84636	0.758173
	2.19495	1.05422	2.78972	0.640945	2.84636	1.04371
	2.19495	1.41318	2.78972	0.873241	2.84636	0.914628
	2.19495	0.97408	2.78972	0.928127	2.84636	1.23769
	2.19495	0.66333	2.78972	0.80728	2.84636	0.9763
	2.20912	0.857363	2.78972	0.901931	2.86052	0.784761
	2.20912	0.634697	2.80388	1.07838	2.86052	0.535281
	2.20912	1.00388	2.80388	0.574575	2.86052	0.638364
	2.20912	1.16533	2.80388	0.438606	2.86052	0.222768
	2.20912	1.17516	2.80388	1.33522	2.86052	0.473587
	2.20912	0.678299	2.80388	0.795141	2.86052	0.455006
	2.22328	1.08388	2.80388	0.96533	2.87468	1.59997
	2.22328	0.906842	2.81804	1.06028	2.87468	0.109248
	2.23744	2.19528	2.81804	1.24989	2.87468	0.6986
	2.23744	0.933815	2.81804	0.866732	2.87468	0.790573
	2.23744	0.908991	2.81804	0.515918	2.87468	0.611869
	2.23744	1.00533	2.8322	0.895655	2.87468	0.645554
	2.23744	0.849042	2.8322	0.667216	2.88884	0.852382
	2.23744	1.01168	2.8322	0.17995	2.88884	0.307855
	2.23744	0.903385	2.8322	0.567322	2.88884	0.72437
	2.23744	0.868915	2.8322	0.926568	2.88884	0.765149
	2.23744	0.897275	2.8322	1.122	2.903	0.624908
	2.23744	1.49595	2.8322	1.04045	2.903	0.237232
	2.23744	0.869919	2.84636	0.633039	2.903	0.560911
	2.2516	1.2962	2.84636	0.662406	2.903	1.08557
	2.2516	1.11004	2.84636	0.957671	2.903	1.37966
	2.2516	1.21804	2.86052	1.5435	2.91717	0.749736
	2.2516	0.957593	2.86052	0.940345	2.91717	0.850977
	2.2516	0.971162	2.86052	0.876142	2.91717	1.20762
	2.2516	0.911964	2.86052	0.787915	2.91717	1.04662
	2.26576	0.950832	2.86052	0.886577	2.91717	0.355798
	2.27992	1.33754	2.87468	0.602627	2.91717	0.644524
	2.27992	1.29105	2.87468	1.16669	2.91717	1.10219
	2.27992	0.673078	2.87468	0.244821	2.91717	0.689706
	2.27992	0.780212	2.88884	0.917019	2.93133	0.601636
	2.27992	1.64437	2.88884	0.962289	2.93133	1.0471
	2.29408	0.39895	2.88884	0.778185	2.93133	0.397452
	2.29408	1.05653	2.88884	0.978108	2.93133	0.654081
	2.29408	0.877063	2.88884	0.524691	2.93133	0.412314
	2.29408	0.847278	2.903	1.36464	2.93133	0.725834
	2.29408	1.00232	2.903	1.2516	2.94549	0.50212
	2.30824	0.945422	2.903	0.571828	2.94549	0.2077
	2.30824	0.854072	2.91717	0.996714	2.94549	0.428599
	2.30824	0.321298	2.91717	0.63368	2.94549	0.834213
	2.30824	0.689006	2.91717	0.782483	2.95965	1.22138
	2.30824	1.18188	2.93133	0.525484	2.95965	0.796934
	2.3224	0.945139	2.93133	1.23269	2.95965	0.933762
	2.3224	2.18488	2.93133	0.916426	2.95965	0.424854
	2.3224	1.43367	2.93133	0.557868	2.95965	0.812487
	2.33656	0.674673	2.93133	0.862144	2.95965	0.747712
	2.33656	1.12457	2.93133	0.780429	2.97381	0.601941
	2.35073	1.27877	2.94549	0.202331	2.97381	0.164792
	2.35073	0.815851	2.94549	0.608059	2.97381	0.664677
	2.35073	0.814386	2.95965	0.860549	2.97381	0.315059
	2.35073	0.944746	2.95965	0.732964	2.98797	0.754027
	2.35073	0.840246	2.95965	0.858146	2.98797	0.917591
	2.35073	1.20323	2.95965	0.887724	3.00213	0.560605
	2.36489	0.906794	2.95965	1.39691	3.00213	0.832468
	2.36489	1.16527	2.95965	0.57283	3.01629	0.535526
	2.37905	0.962802	2.97381	0.526159	3.01629	0.990074
	2.37905	0.848778	2.97381	0.738206	3.01629	0.334531
	2.37905	1.40326	2.98797	1.42267	3.01629	0.565887
	2.37905	0.899146	2.98797	1.18394	3.01629	0.652271
	2.37905	0.859834	2.98797	0.979717	3.01629	1.25031
	2.37905	1.34864	2.98797	0.834741	3.01629	1.18176
	2.39321	0.811108	2.98797	0.794941	3.01629	0.942877
	2.39321	1.11001	3.00213	0.408411	3.01629	1.28022
	2.39321	0.763323	3.00213	0.694796	3.03045	0.375436
	2.39321	0.947198	3.00213	0.934808	3.03045	0.571637
	2.39321	0.832615	3.01629	0.710169	3.03045	0.448799
	2.39321	0.975304	3.01629	0.22496	3.03045	0.378399
	2.40737	0.654571	3.01629	1.21229	3.03045	1.0391
	2.40737	1.27692	3.01629	2.18669	3.04461	1.06865
	2.40737	1.37578	3.03045	1.17081	3.04461	0.575171
	2.40737	1.37056	3.03045	0.535154	3.04461	0.634064
	2.40737	0.940869	3.03045	0.546617	3.04461	0.819068
	2.42153	0.919317	3.03045	1.21867	3.05878	1.32048
	2.42153	1.32569	3.03045	0.81126	3.05878	0.387002
	2.42153	0.7742	3.04461	0.789126	3.05878	0.446346
	2.42153	0.928433	3.04461	0.529287	3.05878	0.607432
	2.42153	1.05375	3.04461	0.790787	3.05878	0.292734
	2.42153	0.447144	3.05878	0.831885	3.07294	0.983017
	2.43569	0.616408	3.07294	0.401854	3.0871	0.59199
	2.43569	0.980325	3.07294	0.795775	3.0871	0.394391
	2.43569	0.710633	3.07294	0.467873	3.0871	0.403804
	2.43569	0.781003	3.07294	0.378852	3.10126	0.541898
	2.44985	0.338813	3.07294	1.00484	3.10126	0.649584
	2.44985	1.45038	3.0871	1.31825	3.10126	0.954814
	2.44985	0.757082	3.0871	0.334821	3.10126	0.474815
	2.46401	0.688447	3.0871	0.267459	3.11542	0.874959
	2.46401	1.0809	3.0871	1.07144	3.12958	0.303453
	2.46401	0.293663	3.0871	0.0213621	3.14374	1.48297
	2.46401	0.868871	3.0871	1.06804	3.14374	0.362689
	2.46401	0.943057	3.10126	0.295246	3.1579	0.347019
	2.46401	1.00402	3.10126	0.478237	3.1579	0.701452
	2.46401	0.687686	3.10126	1.06609	3.1579	0.56877
	2.47817	1.68774	3.11542	1.02351	3.17206	0.773441
	2.47817	1.0459	3.11542	0.52101	3.17206	0.556628
	2.47817	1.83325	3.12958	0.570432	3.17206	0.885349
	2.47817	1.11343	3.1579	0.671025	3.17206	0.869871
	2.47817	1.15247	3.1579	1.23941	3.17206	1.09406
	2.47817	0.680357	3.1579	0.358246	3.18622	0.630618
	2.47817	0.73803	3.1579	0.50316	3.18622	0.891491
	2.47817	0.143548	3.1579	0.512669	3.18622	0.683171
	2.49234	0.939962	3.17206	0.860629	3.20039	0.43024
	2.49234	1.39064	3.17206	0.737648	3.20039	0.815464
	2.49234	1.05168	3.17206	0.948124	3.20039	0.522072
	2.49234	0.700119	3.17206	0.548849	3.21455	0.308467
	2.49234	1.13352	3.18622	0.710479	3.21455	0.777147
	2.49234	0.934013	3.18622	1.11835	3.21455	0.631949
	2.49234	0.846942	3.18622	1.16334	3.21455	0.822258
	2.5065	0.909713	3.18622	0.503047	3.22871	0.823265
	2.5065	2.06647	3.18622	0.720195	3.22871	0.988992
	2.52066	0.811759	3.18622	1.01456	3.24287	0.722179
	2.52066	0.887187	3.18622	0.850696	3.24287	0.968309
	2.52066	0.886723	3.20039	0.55741	3.24287	0.802506
	2.53482	1.27652	3.20039	0.70821	3.25703	0.655631
	2.53482	0.735232	3.20039	0.970025	3.25703	0.546607
	2.53482	1.04618	3.21455	0.597882	3.25703	0.527575
	2.54898	1.23497	3.21455	0.841905	3.27119	0.498632
	2.54898	0.911188	3.22871	1.22349	3.27119	0.64393
	2.54898	1.49051	3.24287	0.455731	3.27119	0.833205
	2.54898	0.610384	3.24287	1.02864	3.28535	0.107689
	2.54898	0.516538	3.25703	0.0456867	3.28535	0.628588
	2.56314	1.35198	3.25703	0.859928	3.28535	0.462869
	2.56314	1.81335	3.25703	1.38374	3.28535	0.684978
	2.56314	0.709747	3.25703	1.07496	3.28535	0.681678
	2.56314	0.805378	3.27119	0.0641135	3.29951	1.16152
	2.5773	0.915665	3.27119	0.975906	3.32783	0.768483
	2.5773	0.71031	3.27119	0.694881	3.32783	2.04377
	2.59146	1.54674	3.28535	0.743874	3.32783	0.0614978
	2.59146	1.71993	3.29951	0.632161	3.342	0.940992
	2.59146	0.865435	3.31367	1.05441	3.342	0.718856
	2.59146	1.05375	3.32783	0.722997	3.342	0.435908
	2.60562	0.825539	3.32783	0.768061	3.342	0.267469
	2.60562	0.843355	3.32783	0.83819	3.342	0.884593
	2.60562	0.477252	3.342	1.0738	3.342	1.06418
	2.60562	1.09057	3.342	0.807438	3.342	0.783507
	2.60562	0.381877	3.342	1.08864	3.35616	0.62931
	2.60562	1.11326	3.342	0.85565	3.35616	0.67186
	2.61978	1.12364	3.35616	0.634234	3.37032	0.432161
	2.61978	1.31717	3.35616	0.823685	3.37032	0.654325
	2.61978	1.01499	3.35616	1.14792	3.37032	0.541633
	2.63395	0.936916	3.37032	0.835283	3.38448	0.836335
	2.63395	1.63252	3.37032	0.762926	3.38448	0.567938
	2.63395	0.610721	3.37032	1.62349	3.39864	0.680276
	2.63395	0.908575	3.38448	0.743144	3.4128	0.938834
	2.63395	0.989527	3.38448	1.06175	3.4128	0.480718
	2.63395	0.765937	3.38448	0.67041	3.4128	0.714173
	2.63395	0.809361	3.39864	0.709113	3.42696	1.13689
	2.63395	0.820062	3.39864	0.802009	3.42696	0.4
	2.63395	0.959497	3.39864	0.760151	3.42696	0.554351
	2.64811	1.01686	3.4128	0.714496	3.44112	0.36347
	2.64811	0.265485	3.4128	2.1794	3.44112	0.701348
	2.64811	1.05853	3.4128	0.91902	3.44112	0.433
	2.64811	0.462351	3.4128	1.17881	3.44112	1.05044
	2.66227	1.31328	3.4128	0.995727	3.44112	0.917894
	2.66227	1.09863	3.42696	1.47912	3.45528	0.930465
	2.66227	0.788218	3.44112	0.632012	3.45528	0.504007
	2.66227	1.30115	3.44112	1.48295	3.45528	0.564155
	2.67643	0.0732296	3.46944	1.02202	3.45528	0.400707
	2.67643	1.21631	3.46944	0.329598	3.45528	0.753219
	2.67643	1.46914	3.46944	0.982389	3.46944	0.692319
	2.67643	1.16567	3.46944	1.14533	3.46944	0.109868
	2.69059	0.540964	3.48361	0.485114	3.46944	0.604825
	2.69059	0.832947	3.48361	0.899849	3.48361	0.385863
	2.69059	1.1085	3.48361	0.942995	3.48361	0.859751
	2.69059	0.853034	3.48361	0.686328	3.49777	0.63743
	2.70475	1.16739	3.51193	1.11299	3.49777	1.03572
	2.71891	0.537635	3.51193	1.4628	3.49777	0.66758
	2.71891	0.912855	3.52609	1.16593	3.49777	0.553983
	2.74723	0.0921247	3.55441	0.928541	3.49777	0.775243
	2.74723	1.09993	3.55441	0.61365	3.51193	0.608089
	2.74723	0.822843	3.55441	0.833758	3.52609	0.384508
	2.74723	0.83688	3.56857	2.18244	3.52609	0.300167
	2.76139	0.668956	3.56857	0.619664	3.52609	0.6819
	2.76139	2.15669	3.58273	0.808227	3.54025	0.628596
	2.77556	1.39544	3.58273	0.956329	3.54025	0.538371
	2.77556	0.893134	3.59689	2.11417	3.54025	0.555411
	2.77556	1.01032	3.59689	0.532803	3.55441	0.737618
	2.77556	0.766973	3.59689	1.09545	3.55441	0.750337
	2.77556	0.782865	3.61105	0.591131	3.55441	0.899193
	2.78972	0.988957	3.61105	0.570703	3.58273	1.21831
	2.78972	0.92183	3.61105	0.0740307	3.58273	0.629032
	2.78972	0.409724	3.62522	0.613608	3.58273	1.029
	2.78972	0.650012	3.62522	0.683071	3.58273	1.33993
	2.78972	0.441092	3.63938	0.316957	3.59689	0.844879
	2.78972	1.05412	3.63938	0.20205	3.59689	0.205675
	2.80388	0.880814	3.65354	0.489911	3.59689	0.620661
	2.81804	1.53569	3.65354	0.63949	3.61105	0.556382
	2.81804	1.15145	3.68186	0.252278	3.61105	0.660516
	2.8322	0.886464	3.68186	0.744119	3.62522	0.748222
	2.8322	0.974455	3.68186	0.963683	3.62522	0.872246
	2.8322	0.752842	3.68186	0.365079	3.62522	0.560412
	2.84636	1.27116	3.69602	0.547899	3.63938	0.739696
	2.84636	1.07998	3.69602	0.819282	3.63938	0.661642
	2.84636	0.846849	3.69602	0.654282	3.65354	1.08858
	2.84636	0.667192	3.71018	0.582282	3.65354	0.729696
	2.84636	1.63581	3.71018	0.642838	3.65354	0.832037
	2.86052	0.600793	3.72434	0.953478	3.65354	0.616697
	2.86052	1.11373	3.7385	0.880436	3.65354	0.76149
	2.87468	2.17328	3.75266	0.906071	3.65354	0.488774
	2.87468	1.19147	3.75266	1.02732	3.65354	0.554307
	2.88884	0.92745	3.75266	0.765	3.6677	0.982505
	2.91717	0.848967	3.75266	1.26508	3.6677	0.780106
	2.91717	0.674445	3.76683	0.592307	3.69602	0.440454
	2.91717	0.833938	3.76683	0.287638	3.72434	1.00736
	2.93133	1.20046	3.79515	1.14933	3.7385	0.289157
	2.93133	2.18719	3.82347	1.42809	3.7385	0.814972
	2.94549	0.947464	3.82347	0.68455	3.7385	0.668814
	2.94549	1.05872	3.82347	0.914343	3.75266	0.23187
	2.94549	0.829811	3.83763	1.04919	3.76683	0.525704
	2.94549	1.41191	3.83763	1.23883	3.76683	0.710165
	2.94549	1.26307	3.83763	0.0131807	3.78099	0.891508
	2.95965	0.869259	3.86595	0.588413	3.78099	0.68292
	2.95965	0.897816	3.86595	0.944465	3.79515	0.831021
	2.97381	0.882896	3.88011	0.699702	3.80931	0.480727
	2.97381	0.987773	3.9226	0.658889	3.80931	0.693694
	2.98797	0.918835	3.9226	0.92809	3.80931	0.609903
	3.00213	1.08579	3.95092	0.730587	3.80931	0.294177
	3.03045	0.69672	3.96508	1.47511	3.80931	0.912684
	3.03045	1.18485	3.96508	0.715042	3.82347	0.689865
	3.03045	1.4925	3.96508	0.60535	3.82347	0.633415
	3.04461	0.97138	3.97924	0.796508	3.83763	0.710533
	3.05878	1.63512	3.9934	0.231083	3.83763	0.632463
	3.07294	0.999377	3.9934	1.09773	3.85179	0.769396
	3.0871	1.00784	3.9934	0.911839	3.85179	0.911558
	3.0871	0.919171	4.00756	0.88576	3.85179	0.0269893
	3.10126	1.33741	4.02172	0.82568	3.86595	0.760413
	3.10126	1.09065	4.02172	0.567297	3.86595	0.650956
	3.12958	0.79365	4.03588	0.574562	3.88011	0.752925
	3.14374	1.46865	4.03588	1.47427	3.88011	0.605559
	3.1579	0.60413	4.03588	0.701214	3.88011	0.627494
	3.1579	1.28028	4.05005	0.805719	3.88011	0.597565
	3.17206	1.63572	4.09253	0.839312	3.90844	1.90519
	3.20039	0.865576	4.10669	0.25589	3.90844	0.0884148
	3.20039	0.759125	4.10669	0.435128	3.90844	0.767835
	3.21455	1.38724	4.10669	1.48912	3.9226	0.808701
	3.21455	1.13454			3.9226	1.03668
	3.21455	0.983696			3.93676	1.37328
	3.22871	0.994528			3.93676	1.1341
	3.22871	1.00391			3.95092	1.16747
	3.24287	0.934177			3.95092	0.172846
					3.96508	1.09293
					3.96508	0.419822
					3.97924	1.10384
					3.9934	0.540201
					4.00756	0.682475
					4.00756	1.14979
					4.02172	0.683965
					4.03588	0.997288
					4.03588	0.956894
					4.03588	0.930625
					4.03588	1.35628
					4.06421	0.641131
					4.07837	0.784187
					4.07837	1.09343
					4.09253	0.319947
					4.10669	0.294562
					4.12085	1.01559
					4.12085	0.788703
					4.13501	0.401184
					4.13501	1.07611
					4.14917	0.593001
					4.14917	0.816682
					4.16333	0.759792
					4.16333	1.08558
					4.16333	1.00086
					4.19166	1.12399
					4.20582	0.79994
					4.20582	0.653398
					4.21998	1.18754
					4.21998	0.2538
					4.21998	1.22312
					4.23414	0.588003
					4.23414	1.19841
					4.23414	0.937288
					4.2483	0.55086
					4.27662	0.420112
					4.30494	0.707943
					4.30494	1.2032
					4.30494	0.308519
					4.30494	0.982682
					4.3191	0.779195

## Sheet: Figure 5A-B-C
	Figue 5A (Single-particle tracking distributions of DnaA-PAmCherry2.1 in E. coli DdatA dnaA-PAmCherry2.1, E. coli DDARS1 dnaA-PAmCherry2.1 and E. coli DDARS2 dnaA-PAmCherry2.1)
	The source data is available on Zenodo:
	https://doi.org/10.5281/zenodo.13939193
	Figue 5B (Bound fraction of DnaA-PAmCherry2.1 in all E. coli strains during slow growth)
	Strain	Bound fraction (%)	St.dev.
	E. coli MG1655 dnaA-PAmCherry2.1	74.6	1.6
	E. coli D3D dnaA-PAmCherry2.1	57.9	4.5
	E. coli DdatA dnaA-PAmCherry2.1	81.8	3.2
	E. coli DDARS1 dnaA-PAmCherry2.1	68.8	3.1
	E. coli DDARS2 dnaA-PAmCherry2.1	78.4	4.3
	Figue 5C (Average number of origins in all E. coli strains during slow growth)
	Strain	Number of origins	St.dev.
	E. coli MG1655 dnaA-PAmCherry2.1	1.7751	0.0164
	E. coli D3D dnaA-PAmCherry2.1	2.5068	0.1165
	E. coli DdatA dnaA-PAmCherry2.1	2.073	0.0122
	E. coli DDARS1 dnaA-PAmCherry2.1	1.2643	0.0432
	E. coli DDARS2 dnaA-PAmCherry2.1	1.7703	0.0035

## Sheet: Figure 5D
	Figue 5D (Cell area measurements in all E. coli strains during slow growth)
	Cell area (µm2)
	E. coli MG1655 dnaA-PAmCherry2.1	E. coli D3D dnaA-PAmCherry2.1	E. coli DdatA dnaA-PAmCherry2.1	E. coli DDARS1 dnaA-PAmCherry2.1	E. coli DDARS2 dnaA-PAmCherry2.1
	0.453152	0.42483	0.42483	0.42483	0.495635
	0.453152	0.467313	0.42483	0.453152	0.56644
	0.467313	0.523957	0.42483	0.453152	0.56644
	0.481474	0.552279	0.42483	0.467313	0.580601
	0.481474	0.580601	0.42483	0.467313	0.594762
	0.495635	0.594762	0.42483	0.481474	0.623084
	0.552279	0.594762	0.42483	0.509796	0.665567
	0.56644	0.594762	0.438991	0.523957	0.693889
	0.56644	0.594762	0.438991	0.56644	0.736372
	0.56644	0.608923	0.438991	0.56644	0.750533
	0.56644	0.608923	0.438991	0.580601	0.764694
	0.580601	0.623084	0.438991	0.608923	0.778855
	0.580601	0.637245	0.438991	0.665567	0.793016
	0.580601	0.637245	0.438991	0.679728	0.793016
	0.580601	0.651406	0.438991	0.70805	0.807177
	0.580601	0.665567	0.438991	0.70805	0.906304
	0.594762	0.665567	0.438991	0.70805	0.906304
	0.594762	0.679728	0.438991	0.70805	0.906304
	0.594762	0.693889	0.453152	0.722211	0.920465
	0.594762	0.693889	0.453152	0.736372	0.934626
	0.608923	0.70805	0.453152	0.750533	0.934626
	0.608923	0.70805	0.453152	0.750533	0.934626
	0.623084	0.722211	0.453152	0.750533	0.948787
	0.623084	0.722211	0.453152	0.764694	0.948787
	0.623084	0.722211	0.453152	0.764694	0.948787
	0.623084	0.736372	0.453152	0.764694	0.962948
	0.623084	0.736372	0.453152	0.778855	0.962948
	0.637245	0.764694	0.453152	0.778855	0.962948
	0.637245	0.778855	0.467313	0.778855	0.977109
	0.637245	0.778855	0.467313	0.778855	0.99127
	0.637245	0.807177	0.467313	0.778855	0.99127
	0.651406	0.807177	0.467313	0.793016	1.01959
	0.651406	0.821338	0.467313	0.807177	1.01959
	0.651406	0.821338	0.467313	0.807177	1.01959
	0.651406	0.835499	0.467313	0.821338	1.03375
	0.651406	0.835499	0.467313	0.821338	1.03375
	0.651406	0.863821	0.467313	0.821338	1.03375
	0.665567	0.863821	0.467313	0.821338	1.04791
	0.665567	0.877982	0.481474	0.821338	1.04791
	0.665567	0.877982	0.481474	0.835499	1.04791
	0.679728	0.906304	0.481474	0.835499	1.04791
	0.679728	0.906304	0.481474	0.835499	1.04791
	0.679728	0.920465	0.481474	0.84966	1.06207
	0.693889	0.962948	0.481474	0.84966	1.06207
	0.693889	0.962948	0.481474	0.84966	1.07624
	0.693889	0.977109	0.481474	0.84966	1.07624
	0.693889	0.977109	0.481474	0.84966	1.07624
	0.70805	0.977109	0.481474	0.84966	1.07624
	0.70805	0.99127	0.481474	0.84966	1.07624
	0.70805	0.99127	0.481474	0.84966	1.07624
	0.70805	0.99127	0.481474	0.84966	1.07624
	0.722211	0.99127	0.481474	0.863821	1.07624
	0.722211	1.00543	0.481474	0.863821	1.0904
	0.722211	1.00543	0.481474	0.863821	1.0904
	0.722211	1.00543	0.481474	0.877982	1.0904
	0.722211	1.01959	0.495635	0.877982	1.0904
	0.736372	1.03375	0.495635	0.892143	1.10456
	0.736372	1.04791	0.495635	0.892143	1.10456
	0.750533	1.04791	0.495635	0.906304	1.10456
	0.750533	1.04791	0.495635	0.906304	1.10456
	0.750533	1.06207	0.495635	0.906304	1.10456
	0.750533	1.06207	0.495635	0.906304	1.10456
	0.750533	1.06207	0.495635	0.920465	1.10456
	0.750533	1.06207	0.495635	0.920465	1.11872
	0.750533	1.06207	0.495635	0.920465	1.11872
	0.750533	1.07624	0.495635	0.934626	1.11872
	0.764694	1.07624	0.495635	0.934626	1.11872
	0.764694	1.07624	0.495635	0.934626	1.11872
	0.764694	1.0904	0.509796	0.934626	1.11872
	0.764694	1.0904	0.509796	0.948787	1.11872
	0.764694	1.0904	0.509796	0.962948	1.11872
	0.764694	1.10456	0.509796	0.962948	1.13288
	0.764694	1.11872	0.509796	0.962948	1.13288
	0.778855	1.11872	0.509796	0.962948	1.13288
	0.778855	1.11872	0.509796	0.977109	1.13288
	0.778855	1.13288	0.509796	0.977109	1.13288
	0.778855	1.13288	0.509796	1.00543	1.13288
	0.778855	1.14704	0.509796	1.00543	1.14704
	0.778855	1.14704	0.509796	1.00543	1.14704
	0.778855	1.14704	0.509796	1.00543	1.14704
	0.778855	1.14704	0.509796	1.00543	1.14704
	0.778855	1.14704	0.509796	1.00543	1.1612
	0.778855	1.1612	0.509796	1.01959	1.1612
	0.778855	1.1612	0.509796	1.01959	1.1612
	0.778855	1.17536	0.509796	1.01959	1.1612
	0.793016	1.17536	0.509796	1.01959	1.1612
	0.793016	1.17536	0.509796	1.03375	1.1612
	0.793016	1.17536	0.523957	1.03375	1.1612
	0.793016	1.18952	0.523957	1.03375	1.1612
	0.793016	1.18952	0.523957	1.04791	1.1612
	0.793016	1.18952	0.523957	1.04791	1.1612
	0.793016	1.20368	0.523957	1.06207	1.1612
	0.793016	1.20368	0.523957	1.06207	1.1612
	0.793016	1.20368	0.523957	1.06207	1.1612
	0.807177	1.21785	0.523957	1.06207	1.17536
	0.807177	1.21785	0.523957	1.07624	1.17536
	0.807177	1.21785	0.523957	1.07624	1.17536
	0.807177	1.21785	0.523957	1.0904	1.18952
	0.807177	1.23201	0.523957	1.0904	1.18952
	0.807177	1.23201	0.523957	1.0904	1.18952
	0.821338	1.23201	0.523957	1.0904	1.18952
	0.821338	1.23201	0.523957	1.0904	1.18952
	0.821338	1.23201	0.523957	1.0904	1.18952
	0.821338	1.24617	0.523957	1.10456	1.18952
	0.835499	1.24617	0.523957	1.10456	1.20368
	0.835499	1.26033	0.538118	1.10456	1.20368
	0.835499	1.27449	0.538118	1.10456	1.20368
	0.84966	1.27449	0.538118	1.10456	1.20368
	0.84966	1.27449	0.538118	1.11872	1.20368
	0.84966	1.27449	0.538118	1.11872	1.20368
	0.84966	1.28865	0.538118	1.11872	1.20368
	0.84966	1.30281	0.538118	1.11872	1.20368
	0.84966	1.30281	0.538118	1.11872	1.20368
	0.84966	1.30281	0.538118	1.11872	1.20368
	0.863821	1.31697	0.538118	1.11872	1.20368
	0.863821	1.31697	0.538118	1.11872	1.20368
	0.863821	1.33113	0.538118	1.13288	1.21785
	0.863821	1.33113	0.538118	1.13288	1.21785
	0.863821	1.33113	0.538118	1.13288	1.21785
	0.863821	1.33113	0.552279	1.13288	1.21785
	0.863821	1.33113	0.552279	1.14704	1.21785
	0.863821	1.34529	0.552279	1.14704	1.23201
	0.863821	1.34529	0.552279	1.14704	1.23201
	0.877982	1.34529	0.552279	1.14704	1.23201
	0.877982	1.34529	0.552279	1.1612	1.23201
	0.877982	1.35946	0.552279	1.1612	1.23201
	0.877982	1.35946	0.552279	1.1612	1.23201
	0.877982	1.35946	0.552279	1.1612	1.23201
	0.877982	1.35946	0.552279	1.17536	1.23201
	0.877982	1.35946	0.552279	1.17536	1.24617
	0.892143	1.37362	0.552279	1.17536	1.24617
	0.892143	1.38778	0.552279	1.17536	1.24617
	0.892143	1.38778	0.552279	1.18952	1.24617
	0.892143	1.38778	0.552279	1.20368	1.24617
	0.892143	1.38778	0.56644	1.20368	1.26033
	0.892143	1.38778	0.56644	1.20368	1.26033
	0.892143	1.38778	0.56644	1.23201	1.26033
	0.892143	1.40194	0.56644	1.23201	1.26033
	0.892143	1.40194	0.56644	1.23201	1.26033
	0.906304	1.40194	0.56644	1.23201	1.26033
	0.906304	1.40194	0.56644	1.24617	1.26033
	0.906304	1.40194	0.56644	1.24617	1.26033
	0.906304	1.40194	0.56644	1.26033	1.26033
	0.906304	1.40194	0.56644	1.26033	1.26033
	0.906304	1.4161	0.56644	1.26033	1.26033
	0.906304	1.4161	0.56644	1.26033	1.26033
	0.906304	1.43026	0.56644	1.26033	1.26033
	0.906304	1.43026	0.56644	1.26033	1.27449
	0.906304	1.43026	0.56644	1.26033	1.27449
	0.906304	1.44442	0.56644	1.27449	1.27449
	0.906304	1.44442	0.56644	1.28865	1.27449
	0.920465	1.44442	0.56644	1.28865	1.27449
	0.920465	1.44442	0.56644	1.30281	1.27449
	0.920465	1.44442	0.56644	1.30281	1.27449
	0.934626	1.44442	0.580601	1.30281	1.27449
	0.934626	1.44442	0.580601	1.30281	1.27449
	0.934626	1.44442	0.580601	1.30281	1.27449
	0.934626	1.45858	0.580601	1.31697	1.27449
	0.934626	1.45858	0.580601	1.31697	1.28865
	0.934626	1.45858	0.580601	1.31697	1.28865
	0.948787	1.45858	0.580601	1.31697	1.28865
	0.948787	1.47274	0.580601	1.31697	1.28865
	0.948787	1.47274	0.580601	1.31697	1.28865
	0.948787	1.47274	0.580601	1.33113	1.28865
	0.948787	1.47274	0.580601	1.33113	1.28865
	0.948787	1.47274	0.580601	1.33113	1.28865
	0.962948	1.47274	0.580601	1.34529	1.28865
	0.962948	1.47274	0.580601	1.34529	1.28865
	0.962948	1.4869	0.580601	1.34529	1.28865
	0.962948	1.4869	0.580601	1.35946	1.28865
	0.962948	1.50107	0.580601	1.35946	1.28865
	0.962948	1.50107	0.580601	1.35946	1.28865
	0.962948	1.50107	0.580601	1.35946	1.28865
	0.962948	1.50107	0.580601	1.35946	1.28865
	0.962948	1.50107	0.580601	1.37362	1.30281
	0.962948	1.50107	0.580601	1.37362	1.30281
	0.977109	1.50107	0.580601	1.37362	1.30281
	0.977109	1.51523	0.580601	1.37362	1.30281
	0.977109	1.51523	0.580601	1.37362	1.30281
	0.977109	1.51523	0.580601	1.38778	1.30281
	0.977109	1.51523	0.580601	1.38778	1.30281
	0.977109	1.51523	0.580601	1.38778	1.30281
	0.977109	1.52939	0.580601	1.40194	1.30281
	0.977109	1.52939	0.594762	1.40194	1.30281
	0.977109	1.52939	0.594762	1.40194	1.30281
	0.99127	1.52939	0.594762	1.40194	1.30281
	0.99127	1.54355	0.594762	1.4161	1.30281
	0.99127	1.54355	0.594762	1.4161	1.30281
	0.99127	1.54355	0.594762	1.4161	1.30281
	0.99127	1.54355	0.594762	1.4161	1.31697
	1.00543	1.54355	0.594762	1.4161	1.31697
	1.00543	1.54355	0.594762	1.4161	1.31697
	1.00543	1.54355	0.594762	1.4161	1.31697
	1.00543	1.55771	0.594762	1.4161	1.31697
	1.00543	1.55771	0.594762	1.43026	1.31697
	1.00543	1.55771	0.594762	1.43026	1.31697
	1.01959	1.55771	0.608923	1.43026	1.31697
	1.01959	1.57187	0.608923	1.43026	1.31697
	1.01959	1.57187	0.608923	1.43026	1.31697
	1.01959	1.57187	0.608923	1.43026	1.31697
	1.01959	1.57187	0.608923	1.43026	1.31697
	1.01959	1.57187	0.608923	1.43026	1.31697
	1.01959	1.57187	0.608923	1.44442	1.31697
	1.01959	1.57187	0.608923	1.44442	1.33113
	1.01959	1.58603	0.608923	1.44442	1.33113
	1.01959	1.58603	0.608923	1.44442	1.33113
	1.03375	1.58603	0.608923	1.44442	1.33113
	1.03375	1.58603	0.608923	1.47274	1.33113
	1.03375	1.60019	0.608923	1.47274	1.33113
	1.03375	1.60019	0.608923	1.47274	1.33113
	1.03375	1.60019	0.608923	1.47274	1.33113
	1.04791	1.60019	0.608923	1.4869	1.33113
	1.04791	1.60019	0.608923	1.4869	1.33113
	1.04791	1.60019	0.623084	1.4869	1.34529
	1.04791	1.60019	0.623084	1.4869	1.34529
	1.04791	1.60019	0.623084	1.4869	1.34529
	1.04791	1.61435	0.623084	1.50107	1.34529
	1.04791	1.61435	0.623084	1.50107	1.34529
	1.04791	1.61435	0.623084	1.51523	1.34529
	1.04791	1.61435	0.623084	1.51523	1.34529
	1.04791	1.61435	0.623084	1.51523	1.34529
	1.04791	1.62851	0.623084	1.51523	1.34529
	1.06207	1.62851	0.623084	1.51523	1.34529
	1.06207	1.62851	0.623084	1.51523	1.34529
	1.06207	1.62851	0.623084	1.52939	1.34529
	1.06207	1.64268	0.623084	1.52939	1.35946
	1.06207	1.64268	0.623084	1.52939	1.35946
	1.06207	1.64268	0.623084	1.52939	1.35946
	1.06207	1.64268	0.623084	1.52939	1.35946
	1.06207	1.65684	0.623084	1.54355	1.35946
	1.07624	1.65684	0.623084	1.54355	1.35946
	1.07624	1.65684	0.623084	1.54355	1.35946
	1.07624	1.65684	0.623084	1.55771	1.35946
	1.07624	1.65684	0.623084	1.55771	1.35946
	1.07624	1.65684	0.623084	1.55771	1.37362
	1.07624	1.671	0.623084	1.57187	1.37362
	1.0904	1.671	0.623084	1.57187	1.37362
	1.0904	1.671	0.637245	1.57187	1.37362
	1.0904	1.671	0.637245	1.57187	1.37362
	1.0904	1.671	0.637245	1.58603	1.37362
	1.0904	1.671	0.637245	1.58603	1.37362
	1.0904	1.671	0.637245	1.58603	1.37362
	1.0904	1.68516	0.637245	1.58603	1.37362
	1.0904	1.68516	0.637245	1.58603	1.37362
	1.0904	1.68516	0.637245	1.58603	1.38778
	1.10456	1.68516	0.637245	1.58603	1.38778
	1.10456	1.68516	0.637245	1.58603	1.38778
	1.10456	1.68516	0.637245	1.58603	1.38778
	1.10456	1.68516	0.637245	1.60019	1.38778
	1.10456	1.68516	0.637245	1.60019	1.38778
	1.10456	1.68516	0.637245	1.60019	1.38778
	1.10456	1.69932	0.637245	1.60019	1.38778
	1.10456	1.69932	0.637245	1.60019	1.38778
	1.11872	1.69932	0.637245	1.60019	1.38778
	1.11872	1.69932	0.637245	1.60019	1.38778
	1.11872	1.69932	0.637245	1.61435	1.40194
	1.11872	1.69932	0.637245	1.61435	1.40194
	1.11872	1.71348	0.637245	1.61435	1.40194
	1.11872	1.71348	0.637245	1.61435	1.40194
	1.11872	1.71348	0.651406	1.61435	1.40194
	1.11872	1.71348	0.651406	1.61435	1.40194
	1.11872	1.71348	0.651406	1.62851	1.4161
	1.13288	1.71348	0.651406	1.62851	1.4161
	1.13288	1.71348	0.651406	1.62851	1.4161
	1.13288	1.71348	0.651406	1.62851	1.4161
	1.13288	1.71348	0.651406	1.62851	1.4161
	1.13288	1.71348	0.651406	1.62851	1.4161
	1.13288	1.71348	0.651406	1.62851	1.4161
	1.13288	1.72764	0.651406	1.64268	1.4161
	1.13288	1.72764	0.651406	1.64268	1.4161
	1.13288	1.72764	0.651406	1.65684	1.4161
	1.14704	1.72764	0.651406	1.65684	1.4161
	1.14704	1.72764	0.651406	1.65684	1.4161
	1.14704	1.72764	0.651406	1.671	1.4161
	1.14704	1.72764	0.651406	1.671	1.4161
	1.14704	1.72764	0.665567	1.671	1.4161
	1.14704	1.72764	0.665567	1.671	1.4161
	1.14704	1.7418	0.665567	1.671	1.4161
	1.14704	1.7418	0.665567	1.671	1.4161
	1.14704	1.7418	0.665567	1.671	1.43026
	1.14704	1.7418	0.665567	1.68516	1.43026
	1.1612	1.7418	0.665567	1.68516	1.43026
	1.1612	1.7418	0.665567	1.68516	1.43026
	1.1612	1.7418	0.665567	1.69932	1.43026
	1.1612	1.75596	0.665567	1.69932	1.43026
	1.1612	1.75596	0.665567	1.69932	1.43026
	1.1612	1.75596	0.665567	1.69932	1.43026
	1.1612	1.75596	0.665567	1.69932	1.43026
	1.1612	1.75596	0.665567	1.71348	1.43026
	1.1612	1.75596	0.665567	1.71348	1.43026
	1.1612	1.75596	0.665567	1.71348	1.43026
	1.1612	1.77012	0.665567	1.71348	1.43026
	1.1612	1.77012	0.665567	1.72764	1.43026
	1.1612	1.77012	0.665567	1.72764	1.43026
	1.17536	1.77012	0.665567	1.72764	1.43026
	1.17536	1.77012	0.665567	1.72764	1.44442
	1.17536	1.77012	0.665567	1.72764	1.44442
	1.17536	1.77012	0.665567	1.72764	1.44442
	1.17536	1.78429	0.665567	1.72764	1.44442
	1.17536	1.78429	0.665567	1.72764	1.44442
	1.17536	1.78429	0.665567	1.72764	1.44442
	1.17536	1.78429	0.665567	1.7418	1.44442
	1.17536	1.78429	0.665567	1.7418	1.44442
	1.17536	1.78429	0.665567	1.7418	1.44442
	1.18952	1.78429	0.665567	1.7418	1.44442
	1.18952	1.79845	0.665567	1.7418	1.44442
	1.18952	1.79845	0.665567	1.7418	1.44442
	1.18952	1.79845	0.665567	1.7418	1.44442
	1.18952	1.79845	0.665567	1.7418	1.44442
	1.18952	1.79845	0.665567	1.75596	1.44442
	1.20368	1.79845	0.665567	1.75596	1.44442
	1.20368	1.79845	0.679728	1.75596	1.44442
	1.20368	1.79845	0.679728	1.75596	1.44442
	1.20368	1.79845	0.679728	1.75596	1.44442
	1.20368	1.79845	0.679728	1.75596	1.44442
	1.20368	1.79845	0.679728	1.75596	1.44442
	1.20368	1.81261	0.679728	1.77012	1.44442
	1.20368	1.81261	0.679728	1.77012	1.44442
	1.21785	1.81261	0.679728	1.77012	1.44442
	1.21785	1.81261	0.679728	1.77012	1.44442
	1.21785	1.81261	0.679728	1.77012	1.45858
	1.21785	1.81261	0.679728	1.78429	1.45858
	1.23201	1.81261	0.679728	1.78429	1.45858
	1.23201	1.81261	0.679728	1.78429	1.45858
	1.23201	1.82677	0.679728	1.78429	1.45858
	1.23201	1.82677	0.679728	1.78429	1.45858
	1.23201	1.82677	0.679728	1.78429	1.45858
	1.23201	1.82677	0.679728	1.79845	1.45858
	1.23201	1.82677	0.679728	1.79845	1.45858
	1.23201	1.82677	0.679728	1.79845	1.45858
	1.23201	1.82677	0.679728	1.79845	1.45858
	1.24617	1.82677	0.679728	1.79845	1.45858
	1.24617	1.84093	0.679728	1.79845	1.45858
	1.24617	1.84093	0.679728	1.81261	1.45858
	1.24617	1.84093	0.679728	1.81261	1.45858
	1.24617	1.84093	0.679728	1.81261	1.47274
	1.24617	1.84093	0.679728	1.81261	1.47274
	1.24617	1.84093	0.679728	1.81261	1.47274
	1.24617	1.85509	0.679728	1.82677	1.47274
	1.24617	1.85509	0.679728	1.82677	1.47274
	1.24617	1.85509	0.693889	1.82677	1.47274
	1.24617	1.85509	0.693889	1.82677	1.47274
	1.24617	1.85509	0.693889	1.82677	1.47274
	1.26033	1.85509	0.693889	1.84093	1.47274
	1.26033	1.85509	0.693889	1.84093	1.47274
	1.26033	1.86925	0.693889	1.84093	1.47274
	1.26033	1.86925	0.693889	1.84093	1.47274
	1.26033	1.86925	0.693889	1.84093	1.47274
	1.26033	1.86925	0.693889	1.84093	1.47274
	1.26033	1.86925	0.693889	1.84093	1.47274
	1.26033	1.86925	0.693889	1.84093	1.47274
	1.26033	1.86925	0.693889	1.85509	1.47274
	1.27449	1.88341	0.693889	1.85509	1.47274
	1.27449	1.88341	0.693889	1.85509	1.47274
	1.27449	1.88341	0.693889	1.85509	1.4869
	1.27449	1.88341	0.693889	1.85509	1.4869
	1.27449	1.88341	0.693889	1.85509	1.4869
	1.27449	1.88341	0.693889	1.85509	1.4869
	1.27449	1.89757	0.693889	1.86925	1.4869
	1.27449	1.89757	0.70805	1.86925	1.4869
	1.27449	1.89757	0.70805	1.86925	1.4869
	1.27449	1.89757	0.70805	1.86925	1.4869
	1.28865	1.89757	0.70805	1.86925	1.4869
	1.28865	1.89757	0.70805	1.86925	1.4869
	1.28865	1.89757	0.70805	1.86925	1.4869
	1.28865	1.89757	0.70805	1.86925	1.4869
	1.28865	1.89757	0.70805	1.88341	1.4869
	1.28865	1.89757	0.70805	1.88341	1.50107
	1.28865	1.89757	0.70805	1.88341	1.50107
	1.28865	1.89757	0.70805	1.88341	1.50107
	1.28865	1.89757	0.70805	1.88341	1.50107
	1.28865	1.91173	0.70805	1.89757	1.50107
	1.28865	1.91173	0.70805	1.89757	1.50107
	1.28865	1.91173	0.70805	1.89757	1.50107
	1.30281	1.91173	0.70805	1.89757	1.50107
	1.30281	1.91173	0.70805	1.89757	1.50107
	1.30281	1.91173	0.70805	1.91173	1.50107
	1.30281	1.91173	0.70805	1.91173	1.50107
	1.30281	1.91173	0.70805	1.91173	1.50107
	1.30281	1.91173	0.70805	1.91173	1.50107
	1.30281	1.91173	0.70805	1.91173	1.50107
	1.30281	1.91173	0.70805	1.91173	1.50107
	1.30281	1.9259	0.70805	1.91173	1.51523
	1.30281	1.9259	0.70805	1.91173	1.51523
	1.30281	1.9259	0.70805	1.91173	1.51523
	1.30281	1.9259	0.70805	1.91173	1.51523
	1.30281	1.9259	0.70805	1.91173	1.51523
	1.30281	1.9259	0.70805	1.9259	1.51523
	1.30281	1.9259	0.70805	1.9259	1.51523
	1.31697	1.9259	0.70805	1.9259	1.51523
	1.31697	1.94006	0.70805	1.9259	1.51523
	1.31697	1.94006	0.70805	1.9259	1.51523
	1.31697	1.94006	0.722211	1.9259	1.51523
	1.31697	1.94006	0.722211	1.94006	1.51523
	1.31697	1.94006	0.722211	1.94006	1.51523
	1.31697	1.94006	0.722211	1.94006	1.51523
	1.31697	1.94006	0.722211	1.94006	1.51523
	1.31697	1.94006	0.722211	1.94006	1.51523
	1.33113	1.94006	0.722211	1.94006	1.51523
	1.33113	1.94006	0.722211	1.94006	1.51523
	1.33113	1.94006	0.722211	1.94006	1.52939
	1.33113	1.94006	0.722211	1.95422	1.52939
	1.33113	1.95422	0.722211	1.95422	1.52939
	1.33113	1.95422	0.722211	1.95422	1.52939
	1.33113	1.95422	0.722211	1.95422	1.52939
	1.33113	1.95422	0.722211	1.96838	1.52939
	1.33113	1.95422	0.722211	1.96838	1.52939
	1.33113	1.95422	0.722211	1.96838	1.52939
	1.33113	1.95422	0.722211	1.96838	1.52939
	1.33113	1.96838	0.722211	1.96838	1.52939
	1.33113	1.96838	0.722211	1.96838	1.52939
	1.34529	1.96838	0.722211	1.96838	1.52939
	1.34529	1.96838	0.722211	1.98254	1.52939
	1.34529	1.96838	0.722211	1.98254	1.52939
	1.34529	1.96838	0.722211	1.98254	1.52939
	1.34529	1.96838	0.722211	1.9967	1.54355
	1.34529	1.98254	0.722211	1.9967	1.54355
	1.34529	1.98254	0.722211	1.9967	1.54355
	1.34529	1.98254	0.722211	1.9967	1.54355
	1.34529	1.98254	0.722211	1.9967	1.54355
	1.34529	1.98254	0.722211	1.9967	1.54355
	1.34529	1.98254	0.722211	2.01086	1.54355
	1.34529	1.98254	0.722211	2.01086	1.54355
	1.35946	1.98254	0.722211	2.01086	1.54355
	1.35946	1.98254	0.722211	2.01086	1.54355
	1.35946	1.9967	0.736372	2.01086	1.54355
	1.35946	1.9967	0.736372	2.01086	1.54355
	1.35946	1.9967	0.736372	2.01086	1.54355
	1.35946	1.9967	0.736372	2.02502	1.54355
	1.35946	1.9967	0.736372	2.02502	1.54355
	1.35946	1.9967	0.736372	2.02502	1.54355
	1.35946	1.9967	0.736372	2.02502	1.54355
	1.35946	1.9967	0.736372	2.02502	1.54355
	1.35946	1.9967	0.736372	2.03918	1.54355
	1.35946	2.01086	0.736372	2.03918	1.54355
	1.35946	2.01086	0.736372	2.03918	1.55771
	1.35946	2.01086	0.736372	2.03918	1.55771
	1.35946	2.01086	0.736372	2.03918	1.55771
	1.37362	2.01086	0.736372	2.05334	1.55771
	1.37362	2.01086	0.736372	2.05334	1.55771
	1.37362	2.01086	0.736372	2.05334	1.55771
	1.37362	2.01086	0.736372	2.05334	1.55771
	1.37362	2.02502	0.736372	2.05334	1.55771
	1.37362	2.02502	0.736372	2.06751	1.55771
	1.37362	2.02502	0.736372	2.06751	1.55771
	1.37362	2.02502	0.736372	2.06751	1.55771
	1.37362	2.02502	0.736372	2.06751	1.55771
	1.37362	2.02502	0.736372	2.06751	1.55771
	1.37362	2.02502	0.736372	2.06751	1.55771
	1.38778	2.03918	0.736372	2.06751	1.55771
	1.38778	2.03918	0.736372	2.08167	1.55771
	1.38778	2.03918	0.736372	2.08167	1.55771
	1.38778	2.03918	0.736372	2.08167	1.55771
	1.38778	2.03918	0.736372	2.08167	1.55771
	1.38778	2.03918	0.736372	2.08167	1.55771
	1.38778	2.05334	0.736372	2.09583	1.55771
	1.38778	2.05334	0.736372	2.09583	1.55771
	1.38778	2.05334	0.736372	2.09583	1.57187
	1.38778	2.05334	0.736372	2.09583	1.57187
	1.38778	2.05334	0.736372	2.09583	1.57187
	1.40194	2.05334	0.736372	2.09583	1.57187
	1.40194	2.05334	0.736372	2.10999	1.57187
	1.40194	2.05334	0.750533	2.10999	1.57187
	1.40194	2.05334	0.750533	2.10999	1.57187
	1.40194	2.06751	0.750533	2.10999	1.57187
	1.40194	2.06751	0.750533	2.10999	1.57187
	1.40194	2.06751	0.750533	2.12415	1.57187
	1.40194	2.06751	0.750533	2.12415	1.57187
	1.4161	2.06751	0.750533	2.12415	1.57187
	1.4161	2.06751	0.750533	2.12415	1.57187
	1.4161	2.08167	0.750533	2.12415	1.57187
	1.4161	2.08167	0.750533	2.12415	1.57187
	1.4161	2.08167	0.750533	2.12415	1.57187
	1.4161	2.08167	0.750533	2.12415	1.57187
	1.4161	2.08167	0.750533	2.12415	1.57187
	1.4161	2.09583	0.750533	2.12415	1.57187
	1.4161	2.09583	0.750533	2.13831	1.57187
	1.4161	2.10999	0.750533	2.13831	1.57187
	1.4161	2.10999	0.750533	2.13831	1.57187
	1.43026	2.10999	0.750533	2.13831	1.58603
	1.43026	2.10999	0.750533	2.13831	1.58603
	1.43026	2.10999	0.750533	2.15247	1.58603
	1.43026	2.10999	0.750533	2.15247	1.58603
	1.43026	2.10999	0.750533	2.15247	1.58603
	1.43026	2.10999	0.750533	2.15247	1.58603
	1.43026	2.12415	0.750533	2.15247	1.60019
	1.43026	2.12415	0.750533	2.15247	1.60019
	1.43026	2.12415	0.750533	2.16663	1.60019
	1.43026	2.12415	0.750533	2.16663	1.60019
	1.43026	2.12415	0.750533	2.16663	1.60019
	1.43026	2.12415	0.750533	2.18079	1.60019
	1.44442	2.12415	0.750533	2.18079	1.60019
	1.44442	2.12415	0.750533	2.19495	1.60019
	1.44442	2.12415	0.764694	2.19495	1.60019
	1.44442	2.13831	0.764694	2.19495	1.60019
	1.44442	2.13831	0.764694	2.19495	1.60019
	1.44442	2.13831	0.764694	2.19495	1.60019
	1.44442	2.13831	0.764694	2.19495	1.60019
	1.44442	2.13831	0.764694	2.20912	1.60019
	1.45858	2.15247	0.764694	2.20912	1.60019
	1.45858	2.15247	0.764694	2.20912	1.60019
	1.45858	2.15247	0.764694	2.20912	1.61435
	1.45858	2.15247	0.764694	2.20912	1.61435
	1.45858	2.15247	0.764694	2.20912	1.61435
	1.45858	2.15247	0.764694	2.22328	1.61435
	1.45858	2.15247	0.764694	2.22328	1.61435
	1.45858	2.15247	0.764694	2.22328	1.61435
	1.45858	2.15247	0.764694	2.22328	1.61435
	1.45858	2.15247	0.764694	2.22328	1.61435
	1.45858	2.15247	0.764694	2.23744	1.61435
	1.45858	2.15247	0.764694	2.23744	1.62851
	1.45858	2.16663	0.764694	2.23744	1.62851
	1.45858	2.16663	0.764694	2.2516	1.62851
	1.45858	2.16663	0.764694	2.2516	1.62851
	1.45858	2.16663	0.764694	2.26576	1.62851
	1.45858	2.16663	0.764694	2.26576	1.62851
	1.47274	2.16663	0.764694	2.26576	1.62851
	1.47274	2.18079	0.764694	2.26576	1.62851
	1.47274	2.18079	0.764694	2.26576	1.62851
	1.47274	2.18079	0.764694	2.27992	1.62851
	1.47274	2.18079	0.764694	2.27992	1.62851
	1.47274	2.18079	0.764694	2.27992	1.62851
	1.47274	2.18079	0.764694	2.27992	1.64268
	1.47274	2.18079	0.764694	2.29408	1.64268
	1.47274	2.18079	0.764694	2.29408	1.64268
	1.47274	2.18079	0.764694	2.29408	1.64268
	1.47274	2.19495	0.764694	2.29408	1.64268
	1.47274	2.19495	0.764694	2.29408	1.64268
	1.47274	2.19495	0.778855	2.30824	1.64268
	1.47274	2.19495	0.778855	2.30824	1.64268
	1.47274	2.19495	0.778855	2.30824	1.64268
	1.47274	2.19495	0.778855	2.30824	1.64268
	1.47274	2.20912	0.778855	2.30824	1.64268
	1.47274	2.20912	0.778855	2.30824	1.64268
	1.47274	2.20912	0.778855	2.30824	1.64268
	1.4869	2.20912	0.778855	2.30824	1.65684
	1.4869	2.20912	0.778855	2.3224	1.65684
	1.4869	2.20912	0.778855	2.3224	1.65684
	1.4869	2.20912	0.778855	2.3224	1.65684
	1.4869	2.20912	0.778855	2.33656	1.65684
	1.4869	2.20912	0.778855	2.33656	1.65684
	1.4869	2.20912	0.778855	2.33656	1.65684
	1.4869	2.20912	0.778855	2.33656	1.65684
	1.50107	2.20912	0.778855	2.33656	1.65684
	1.50107	2.20912	0.778855	2.33656	1.65684
	1.50107	2.22328	0.778855	2.33656	1.65684
	1.50107	2.22328	0.778855	2.33656	1.65684
	1.50107	2.22328	0.778855	2.35073	1.65684
	1.50107	2.22328	0.778855	2.35073	1.65684
	1.50107	2.23744	0.778855	2.35073	1.65684
	1.50107	2.23744	0.778855	2.36489	1.671
	1.51523	2.23744	0.778855	2.36489	1.671
	1.51523	2.23744	0.778855	2.36489	1.671
	1.51523	2.23744	0.778855	2.36489	1.671
	1.51523	2.23744	0.778855	2.36489	1.671
	1.51523	2.23744	0.778855	2.37905	1.671
	1.51523	2.23744	0.778855	2.39321	1.671
	1.51523	2.23744	0.778855	2.39321	1.671
	1.51523	2.23744	0.778855	2.40737	1.671
	1.51523	2.23744	0.778855	2.40737	1.68516
	1.51523	2.23744	0.778855	2.40737	1.68516
	1.51523	2.2516	0.778855	2.40737	1.68516
	1.51523	2.2516	0.778855	2.42153	1.68516
	1.52939	2.2516	0.778855	2.42153	1.68516
	1.52939	2.2516	0.793016	2.42153	1.68516
	1.52939	2.2516	0.793016	2.42153	1.68516
	1.52939	2.2516	0.793016	2.43569	1.68516
	1.52939	2.2516	0.793016	2.43569	1.69932
	1.52939	2.2516	0.793016	2.44985	1.69932
	1.52939	2.2516	0.793016	2.44985	1.69932
	1.52939	2.2516	0.793016	2.44985	1.69932
	1.54355	2.2516	0.793016	2.44985	1.69932
	1.54355	2.26576	0.793016	2.44985	1.69932
	1.54355	2.26576	0.793016	2.46401	1.69932
	1.54355	2.26576	0.793016	2.46401	1.69932
	1.54355	2.26576	0.793016	2.46401	1.69932
	1.54355	2.27992	0.793016	2.46401	1.71348
	1.54355	2.27992	0.793016	2.46401	1.71348
	1.54355	2.27992	0.793016	2.46401	1.71348
	1.55771	2.27992	0.793016	2.47817	1.71348
	1.55771	2.27992	0.793016	2.47817	1.71348
	1.55771	2.27992	0.793016	2.49234	1.71348
	1.55771	2.27992	0.793016	2.49234	1.71348
	1.55771	2.27992	0.793016	2.5065	1.71348
	1.55771	2.29408	0.793016	2.5065	1.71348
	1.55771	2.29408	0.793016	2.5065	1.71348
	1.55771	2.29408	0.793016	2.5065	1.71348
	1.55771	2.29408	0.793016	2.5065	1.71348
	1.55771	2.29408	0.793016	2.5065	1.71348
	1.55771	2.29408	0.793016	2.5065	1.71348
	1.57187	2.29408	0.793016	2.52066	1.71348
	1.57187	2.30824	0.793016	2.52066	1.71348
	1.57187	2.30824	0.793016	2.53482	1.71348
	1.57187	2.30824	0.793016	2.53482	1.71348
	1.57187	2.30824	0.793016	2.54898	1.72764
	1.57187	2.30824	0.793016	2.54898	1.72764
	1.58603	2.30824	0.793016	2.56314	1.72764
	1.58603	2.30824	0.793016	2.56314	1.72764
	1.58603	2.30824	0.793016	2.56314	1.72764
	1.58603	2.3224	0.793016	2.5773	1.72764
	1.58603	2.3224	0.793016	2.5773	1.72764
	1.60019	2.3224	0.793016	2.5773	1.72764
	1.60019	2.3224	0.807177	2.59146	1.72764
	1.60019	2.3224	0.807177	2.60562	1.72764
	1.60019	2.3224	0.807177	2.60562	1.72764
	1.60019	2.33656	0.807177	2.60562	1.72764
	1.60019	2.33656	0.807177	2.60562	1.72764
	1.60019	2.33656	0.807177	2.61978	1.72764
	1.60019	2.33656	0.807177	2.61978	1.72764
	1.60019	2.33656	0.807177	2.61978	1.72764
	1.60019	2.33656	0.807177	2.63395	1.72764
	1.60019	2.35073	0.807177	2.63395	1.72764
	1.61435	2.35073	0.807177	2.63395	1.72764
	1.61435	2.35073	0.807177	2.63395	1.7418
	1.61435	2.35073	0.807177	2.64811	1.7418
	1.61435	2.35073	0.807177	2.64811	1.7418
	1.61435	2.35073	0.807177	2.64811	1.7418
	1.61435	2.35073	0.807177	2.66227	1.7418
	1.61435	2.35073	0.807177	2.66227	1.7418
	1.61435	2.35073	0.807177	2.66227	1.7418
	1.62851	2.35073	0.807177	2.66227	1.7418
	1.62851	2.36489	0.807177	2.66227	1.7418
	1.62851	2.36489	0.807177	2.66227	1.7418
	1.62851	2.36489	0.807177	2.67643	1.7418
	1.62851	2.36489	0.807177	2.69059	1.7418
	1.62851	2.36489	0.807177	2.71891	1.7418
	1.62851	2.36489	0.807177	2.71891	1.7418
	1.62851	2.36489	0.807177	2.73307	1.7418
	1.62851	2.36489	0.807177	2.73307	1.75596
	1.62851	2.37905	0.807177	2.73307	1.75596
	1.62851	2.37905	0.807177	2.76139	1.75596
	1.62851	2.37905	0.807177	2.77556	1.75596
	1.62851	2.37905	0.807177	2.77556	1.75596
	1.62851	2.37905	0.807177	2.77556	1.75596
	1.62851	2.37905	0.807177	2.80388	1.75596
	1.64268	2.37905	0.821338	2.80388	1.75596
	1.64268	2.37905	0.821338	2.80388	1.75596
	1.64268	2.37905	0.821338	2.80388	1.75596
	1.64268	2.37905	0.821338	2.81804	1.75596
	1.64268	2.39321	0.821338	2.81804	1.75596
	1.64268	2.39321	0.821338	2.81804	1.75596
	1.64268	2.39321	0.821338	2.81804	1.75596
	1.65684	2.39321	0.821338	2.81804	1.75596
	1.65684	2.39321	0.821338	2.81804	1.75596
	1.65684	2.39321	0.821338	2.81804	1.75596
	1.65684	2.39321	0.821338	2.8322	1.75596
	1.65684	2.39321	0.821338	2.8322	1.75596
	1.65684	2.39321	0.821338	2.8322	1.75596
	1.65684	2.40737	0.821338	2.8322	1.77012
	1.65684	2.40737	0.821338	2.84636	1.77012
	1.65684	2.40737	0.821338	2.84636	1.77012
	1.671	2.40737	0.821338	2.84636	1.77012
	1.671	2.40737	0.821338	2.86052	1.77012
	1.671	2.40737	0.821338	2.86052	1.77012
	1.671	2.40737	0.821338	2.87468	1.77012
	1.671	2.40737	0.821338	2.87468	1.77012
	1.671	2.40737	0.821338	2.87468	1.77012
	1.671	2.40737	0.821338	2.87468	1.77012
	1.671	2.40737	0.821338	2.88884	1.77012
	1.671	2.42153	0.821338	2.88884	1.77012
	1.68516	2.42153	0.821338	2.88884	1.77012
	1.68516	2.42153	0.821338	2.88884	1.77012
	1.68516	2.42153	0.821338	2.903	1.77012
	1.68516	2.42153	0.835499	2.903	1.77012
	1.68516	2.42153	0.835499	2.903	1.77012
	1.68516	2.42153	0.835499	2.91717	1.77012
	1.68516	2.42153	0.835499	2.91717	1.77012
	1.68516	2.43569	0.835499	2.91717	1.77012
	1.68516	2.43569	0.835499	2.91717	1.77012
	1.68516	2.43569	0.835499	2.93133	1.77012
	1.69932	2.43569	0.835499	2.93133	1.77012
	1.69932	2.43569	0.835499	2.94549	1.78429
	1.69932	2.44985	0.835499	2.94549	1.78429
	1.69932	2.44985	0.835499	2.95965	1.78429
	1.69932	2.44985	0.835499	2.95965	1.78429
	1.69932	2.44985	0.835499	2.97381	1.78429
	1.69932	2.44985	0.835499	2.97381	1.78429
	1.69932	2.44985	0.835499	2.98797	1.78429
	1.69932	2.44985	0.835499	2.98797	1.78429
	1.69932	2.46401	0.835499	3.00213	1.78429
	1.69932	2.46401	0.835499	3.00213	1.78429
	1.69932	2.46401	0.835499	3.00213	1.78429
	1.69932	2.46401	0.835499	3.01629	1.78429
	1.69932	2.46401	0.835499	3.01629	1.78429
	1.69932	2.46401	0.835499	3.03045	1.78429
	1.69932	2.46401	0.835499	3.03045	1.78429
	1.69932	2.46401	0.835499	3.03045	1.78429
	1.71348	2.47817	0.835499	3.03045	1.79845
	1.71348	2.47817	0.835499	3.03045	1.79845
	1.71348	2.47817	0.835499	3.03045	1.79845
	1.71348	2.47817	0.835499	3.04461	1.79845
	1.71348	2.47817	0.835499	3.04461	1.79845
	1.71348	2.47817	0.835499	3.04461	1.79845
	1.71348	2.47817	0.835499	3.05878	1.79845
	1.71348	2.49234	0.835499	3.07294	1.79845
	1.71348	2.49234	0.835499	3.07294	1.79845
	1.71348	2.49234	0.835499	3.11542	1.79845
	1.72764	2.49234	0.835499	3.11542	1.79845
	1.72764	2.49234	0.835499	3.12958	1.79845
	1.72764	2.49234	0.835499	3.14374	1.79845
	1.72764	2.5065	0.84966	3.1579	1.79845
	1.72764	2.5065	0.84966	3.17206	1.79845
	1.72764	2.5065	0.84966	3.17206	1.81261
	1.72764	2.5065	0.84966	3.18622	1.81261
	1.72764	2.5065	0.84966	3.20039	1.81261
	1.72764	2.5065	0.84966	3.20039	1.81261
	1.72764	2.5065	0.84966	3.20039	1.81261
	1.72764	2.52066	0.84966	3.21455	1.81261
	1.7418	2.52066	0.84966	3.21455	1.81261
	1.7418	2.52066	0.84966	3.24287	1.81261
	1.7418	2.52066	0.84966	3.27119	1.82677
	1.7418	2.52066	0.84966	3.28535	1.82677
	1.7418	2.52066	0.84966	3.28535	1.82677
	1.75596	2.52066	0.84966	3.28535	1.82677
	1.75596	2.52066	0.84966	3.28535	1.82677
	1.75596	2.53482	0.84966	3.29951	1.82677
	1.75596	2.53482	0.84966	3.342	1.82677
	1.75596	2.53482	0.84966	3.342	1.82677
	1.75596	2.53482	0.84966	3.342	1.82677
	1.75596	2.53482	0.84966	3.35616	1.82677
	1.77012	2.53482	0.84966	3.37032	1.84093
	1.77012	2.53482	0.84966	3.37032	1.84093
	1.77012	2.53482	0.84966	3.38448	1.84093
	1.77012	2.54898	0.84966	3.39864	1.84093
	1.77012	2.54898	0.84966	3.42696	1.84093
	1.77012	2.54898	0.84966	3.45528	1.84093
	1.77012	2.56314	0.84966	3.45528	1.84093
	1.77012	2.56314	0.84966	3.46944	1.84093
	1.78429	2.56314	0.84966	3.49777	1.84093
	1.78429	2.56314	0.84966	3.49777	1.84093
	1.78429	2.56314	0.863821	3.52609	1.84093
	1.78429	2.56314	0.863821	3.55441	1.85509
	1.78429	2.5773	0.863821	3.55441	1.85509
	1.79845	2.5773	0.863821	3.55441	1.85509
	1.79845	2.59146	0.863821	3.56857	1.85509
	1.79845	2.59146	0.863821	3.6677	1.85509
	1.79845	2.59146	0.863821	3.6677	1.85509
	1.79845	2.59146	0.863821	3.6677	1.85509
	1.79845	2.59146	0.863821	3.72434	1.85509
	1.79845	2.60562	0.863821	3.7385	1.85509
	1.79845	2.60562	0.863821	3.79515	1.85509
	1.79845	2.60562	0.863821	3.80931	1.85509
	1.79845	2.60562	0.863821	3.83763	1.85509
	1.81261	2.60562	0.863821	3.83763	1.85509
	1.81261	2.60562	0.863821	3.85179	1.85509
	1.81261	2.60562	0.863821	3.86595	1.85509
	1.81261	2.60562	0.863821	3.88011	1.85509
	1.81261	2.61978	0.863821	3.89427	1.85509
	1.81261	2.61978	0.863821	3.90844	1.86925
	1.81261	2.61978	0.863821	3.90844	1.86925
	1.81261	2.61978	0.863821	3.93676	1.86925
	1.81261	2.61978	0.863821	3.97924	1.86925
	1.82677	2.63395	0.863821	3.9934	1.86925
	1.82677	2.63395	0.863821	4.02172	1.86925
	1.82677	2.63395	0.863821	4.02172	1.86925
	1.82677	2.63395	0.863821	4.05005	1.86925
	1.82677	2.63395	0.863821	4.10669	1.86925
	1.82677	2.63395	0.863821	4.20582	1.86925
	1.84093	2.63395	0.863821	4.21998	1.86925
	1.84093	2.63395	0.877982	4.23414	1.86925
	1.84093	2.63395	0.877982		1.86925
	1.84093	2.64811	0.877982		1.86925
	1.84093	2.64811	0.877982		1.88341
	1.85509	2.64811	0.877982		1.88341
	1.85509	2.64811	0.877982		1.88341
	1.85509	2.64811	0.877982		1.88341
	1.85509	2.64811	0.877982		1.88341
	1.85509	2.64811	0.877982		1.88341
	1.85509	2.64811	0.877982		1.88341
	1.86925	2.64811	0.877982		1.88341
	1.86925	2.66227	0.877982		1.89757
	1.86925	2.66227	0.877982		1.89757
	1.86925	2.66227	0.877982		1.89757
	1.86925	2.66227	0.877982		1.89757
	1.86925	2.66227	0.877982		1.89757
	1.86925	2.66227	0.877982		1.89757
	1.86925	2.66227	0.877982		1.89757
	1.86925	2.67643	0.877982		1.89757
	1.86925	2.67643	0.877982		1.89757
	1.86925	2.67643	0.877982		1.89757
	1.88341	2.67643	0.877982		1.89757
	1.88341	2.67643	0.877982		1.89757
	1.88341	2.69059	0.877982		1.89757
	1.88341	2.69059	0.877982		1.89757
	1.88341	2.69059	0.877982		1.91173
	1.89757	2.69059	0.877982		1.91173
	1.89757	2.70475	0.877982		1.91173
	1.89757	2.71891	0.877982		1.91173
	1.89757	2.71891	0.877982		1.91173
	1.89757	2.71891	0.877982		1.91173
	1.91173	2.71891	0.877982		1.91173
	1.91173	2.71891	0.877982		1.91173
	1.9259	2.74723	0.892143		1.91173
	1.9259	2.74723	0.892143		1.91173
	1.9259	2.74723	0.892143		1.91173
	1.9259	2.74723	0.892143		1.91173
	1.94006	2.74723	0.892143		1.91173
	1.94006	2.74723	0.892143		1.9259
	1.94006	2.74723	0.892143		1.9259
	1.94006	2.74723	0.892143		1.9259
	1.94006	2.76139	0.892143		1.9259
	1.94006	2.76139	0.892143		1.9259
	1.94006	2.76139	0.892143		1.9259
	1.94006	2.76139	0.892143		1.9259
	1.95422	2.77556	0.892143		1.9259
	1.95422	2.77556	0.892143		1.9259
	1.95422	2.77556	0.892143		1.9259
	1.95422	2.77556	0.892143		1.9259
	1.95422	2.77556	0.892143		1.9259
	1.95422	2.78972	0.892143		1.9259
	1.95422	2.78972	0.892143		1.94006
	1.96838	2.78972	0.892143		1.94006
	1.96838	2.78972	0.892143		1.94006
	1.96838	2.78972	0.892143		1.94006
	1.96838	2.78972	0.892143		1.94006
	1.98254	2.78972	0.892143		1.94006
	1.98254	2.78972	0.892143		1.94006
	1.98254	2.80388	0.892143		1.94006
	1.98254	2.80388	0.892143		1.95422
	1.98254	2.80388	0.892143		1.95422
	1.98254	2.81804	0.892143		1.95422
	1.98254	2.81804	0.892143		1.95422
	1.9967	2.81804	0.892143		1.95422
	1.9967	2.81804	0.906304		1.95422
	1.9967	2.81804	0.906304		1.95422
	1.9967	2.8322	0.906304		1.95422
	2.01086	2.8322	0.906304		1.95422
	2.01086	2.8322	0.906304		1.95422
	2.01086	2.8322	0.906304		1.95422
	2.01086	2.8322	0.906304		1.96838
	2.01086	2.8322	0.906304		1.96838
	2.02502	2.84636	0.906304		1.96838
	2.02502	2.84636	0.906304		1.96838
	2.02502	2.84636	0.906304		1.96838
	2.02502	2.84636	0.906304		1.96838
	2.02502	2.84636	0.906304		1.96838
	2.02502	2.84636	0.906304		1.96838
	2.02502	2.84636	0.906304		1.96838
	2.03918	2.86052	0.906304		1.98254
	2.03918	2.86052	0.906304		1.98254
	2.03918	2.86052	0.906304		1.98254
	2.03918	2.86052	0.906304		1.98254
	2.03918	2.87468	0.906304		1.98254
	2.03918	2.87468	0.906304		1.98254
	2.05334	2.87468	0.906304		1.98254
	2.05334	2.87468	0.906304		1.98254
	2.05334	2.87468	0.906304		1.98254
	2.05334	2.88884	0.906304		1.9967
	2.06751	2.88884	0.906304		1.9967
	2.06751	2.88884	0.906304		1.9967
	2.06751	2.88884	0.906304		1.9967
	2.06751	2.91717	0.906304		1.9967
	2.06751	2.91717	0.906304		1.9967
	2.06751	2.91717	0.906304		1.9967
	2.06751	2.91717	0.906304		1.9967
	2.06751	2.91717	0.906304		1.9967
	2.06751	2.93133	0.906304		1.9967
	2.08167	2.93133	0.906304		1.9967
	2.08167	2.93133	0.906304		1.9967
	2.08167	2.93133	0.906304		1.9967
	2.08167	2.93133	0.906304		2.01086
	2.08167	2.93133	0.906304		2.01086
	2.08167	2.94549	0.906304		2.01086
	2.08167	2.94549	0.906304		2.01086
	2.09583	2.94549	0.906304		2.01086
	2.09583	2.94549	0.920465		2.01086
	2.09583	2.94549	0.920465		2.01086
	2.10999	2.94549	0.920465		2.01086
	2.10999	2.94549	0.920465		2.01086
	2.10999	2.94549	0.920465		2.01086
	2.12415	2.94549	0.920465		2.02502
	2.12415	2.95965	0.920465		2.02502
	2.12415	2.95965	0.920465		2.02502
	2.12415	2.95965	0.920465		2.02502
	2.13831	2.95965	0.920465		2.02502
	2.13831	2.97381	0.920465		2.02502
	2.13831	2.97381	0.920465		2.02502
	2.15247	2.97381	0.920465		2.02502
	2.15247	2.97381	0.920465		2.02502
	2.16663	2.97381	0.920465		2.02502
	2.16663	2.97381	0.920465		2.02502
	2.16663	2.98797	0.920465		2.02502
	2.18079	2.98797	0.920465		2.02502
	2.18079	2.98797	0.920465		2.02502
	2.18079	2.98797	0.920465		2.02502
	2.18079	3.00213	0.920465		2.03918
	2.18079	3.00213	0.920465		2.03918
	2.18079	3.00213	0.920465		2.03918
	2.19495	3.03045	0.920465		2.03918
	2.19495	3.03045	0.920465		2.03918
	2.19495	3.03045	0.920465		2.03918
	2.19495	3.03045	0.920465		2.03918
	2.19495	3.03045	0.920465		2.03918
	2.20912	3.03045	0.920465		2.03918
	2.22328	3.03045	0.920465		2.03918
	2.22328	3.04461	0.920465		2.03918
	2.22328	3.04461	0.920465		2.03918
	2.22328	3.04461	0.920465		2.05334
	2.23744	3.04461	0.920465		2.05334
	2.23744	3.04461	0.920465		2.05334
	2.23744	3.05878	0.934626		2.05334
	2.23744	3.05878	0.934626		2.05334
	2.23744	3.05878	0.934626		2.05334
	2.2516	3.05878	0.934626		2.05334
	2.2516	3.07294	0.934626		2.05334
	2.2516	3.07294	0.934626		2.05334
	2.26576	3.07294	0.934626		2.05334
	2.26576	3.07294	0.934626		2.05334
	2.26576	3.0871	0.934626		2.05334
	2.27992	3.0871	0.934626		2.06751
	2.27992	3.0871	0.934626		2.06751
	2.27992	3.10126	0.934626		2.06751
	2.27992	3.10126	0.934626		2.06751
	2.29408	3.10126	0.934626		2.06751
	2.29408	3.10126	0.934626		2.06751
	2.29408	3.10126	0.934626		2.06751
	2.29408	3.10126	0.934626		2.06751
	2.29408	3.10126	0.934626		2.06751
	2.29408	3.11542	0.934626		2.06751
	2.30824	3.11542	0.934626		2.06751
	2.30824	3.12958	0.934626		2.06751
	2.3224	3.12958	0.934626		2.08167
	2.3224	3.12958	0.934626		2.08167
	2.33656	3.12958	0.934626		2.08167
	2.35073	3.12958	0.934626		2.08167
	2.35073	3.12958	0.934626		2.08167
	2.35073	3.14374	0.934626		2.08167
	2.35073	3.14374	0.934626		2.08167
	2.36489	3.1579	0.934626		2.08167
	2.37905	3.1579	0.934626		2.08167
	2.37905	3.1579	0.934626		2.09583
	2.39321	3.1579	0.934626		2.09583
	2.40737	3.1579	0.934626		2.09583
	2.42153	3.1579	0.934626		2.09583
	2.42153	3.17206	0.934626		2.09583
	2.43569	3.17206	0.934626		2.09583
	2.43569	3.17206	0.934626		2.09583
	2.44985	3.17206	0.934626		2.09583
	2.44985	3.17206	0.934626		2.09583
	2.44985	3.18622	0.934626		2.09583
	2.46401	3.20039	0.934626		2.10999
	2.46401	3.20039	0.934626		2.10999
	2.46401	3.20039	0.934626		2.10999
	2.47817	3.20039	0.934626		2.10999
	2.47817	3.21455	0.948787		2.10999
	2.47817	3.21455	0.948787		2.10999
	2.5065	3.21455	0.948787		2.10999
	2.5065	3.21455	0.948787		2.10999
	2.5065	3.21455	0.948787		2.12415
	2.5065	3.22871	0.948787		2.12415
	2.52066	3.22871	0.948787		2.12415
	2.53482	3.22871	0.948787		2.12415
	2.54898	3.24287	0.948787		2.12415
	2.56314	3.24287	0.948787		2.12415
	2.56314	3.25703	0.948787		2.12415
	2.5773	3.25703	0.948787		2.12415
	2.5773	3.27119	0.948787		2.12415
	2.5773	3.27119	0.948787		2.13831
	2.5773	3.28535	0.948787		2.13831
	2.59146	3.29951	0.948787		2.13831
	2.59146	3.29951	0.948787		2.13831
	2.60562	3.31367	0.948787		2.13831
	2.60562	3.31367	0.948787		2.13831
	2.61978	3.31367	0.948787		2.13831
	2.63395	3.32783	0.948787		2.13831
	2.64811	3.32783	0.948787		2.13831
	2.64811	3.35616	0.948787		2.13831
	2.66227	3.35616	0.948787		2.13831
	2.66227	3.37032	0.948787		2.13831
	2.67643	3.37032	0.948787		2.13831
	2.67643	3.37032	0.948787		2.13831
	2.70475	3.37032	0.948787		2.15247
	2.70475	3.37032	0.948787		2.15247
	2.71891	3.37032	0.948787		2.15247
	2.71891	3.38448	0.962948		2.15247
	2.73307	3.38448	0.962948		2.15247
	2.73307	3.39864	0.962948		2.15247
	2.74723	3.39864	0.962948		2.15247
	2.77556	3.39864	0.962948		2.15247
	2.77556	3.39864	0.962948		2.16663
	2.80388	3.4128	0.962948		2.16663
	2.81804	3.42696	0.962948		2.16663
	2.8322	3.42696	0.962948		2.16663
	2.8322	3.42696	0.962948		2.16663
	2.8322	3.44112	0.962948		2.18079
	2.86052	3.44112	0.962948		2.18079
	2.86052	3.45528	0.962948		2.18079
	2.88884	3.46944	0.962948		2.18079
	2.88884	3.46944	0.962948		2.18079
	2.903	3.46944	0.962948		2.18079
	2.903	3.46944	0.962948		2.18079
	2.91717	3.48361	0.962948		2.19495
	2.94549	3.48361	0.962948		2.19495
	2.95965	3.49777	0.962948		2.19495
	2.95965	3.51193	0.962948		2.19495
	3.04461	3.54025	0.962948		2.19495
	3.05878	3.54025	0.962948		2.19495
	3.05878	3.55441	0.962948		2.20912
	3.05878	3.55441	0.962948		2.20912
	3.10126	3.58273	0.962948		2.20912
	3.1579	3.58273	0.962948		2.20912
	3.17206	3.58273	0.962948		2.20912
	3.17206	3.58273	0.962948		2.20912
	3.27119	3.61105	0.962948		2.20912
	3.37032	3.62522	0.962948		2.20912
	3.38448	3.63938	0.977109		2.20912
	3.39864	3.63938	0.977109		2.20912
	3.42696	3.63938	0.977109		2.20912
	3.63938	3.6677	0.977109		2.20912
	3.71018	3.68186	0.977109		2.20912
	3.7385	3.69602	0.977109		2.20912
	3.79515	3.69602	0.977109		2.22328
	3.79515	3.69602	0.977109		2.22328
	3.79515	3.71018	0.977109		2.22328
	4.05005	3.7385	0.977109		2.22328
	1.81261	3.7385	0.977109		2.22328
	1.81261	3.7385	0.977109		2.22328
	1.81261	3.7385	0.977109		2.22328
	1.82677	3.75266	0.977109		2.22328
	1.82677	3.76683	0.977109		2.22328
	1.82677	3.76683	0.977109		2.22328
	1.82677	3.78099	0.977109		2.23744
	1.82677	3.78099	0.977109		2.23744
	1.82677	3.78099	0.977109		2.23744
	1.82677	3.78099	0.977109		2.23744
	1.82677	3.80931	0.977109		2.23744
	1.82677	3.80931	0.977109		2.23744
	1.82677	3.80931	0.977109		2.2516
	1.82677	3.82347	0.977109		2.2516
	1.82677	3.85179	0.977109		2.2516
	1.84093	3.85179	0.977109		2.26576
	1.84093	3.88011	0.977109		2.26576
	1.84093	3.89427	0.99127		2.26576
	1.84093	3.9226	0.99127		2.26576
	1.84093	3.9226	0.99127		2.27992
	1.84093	3.93676	0.99127		2.27992
	1.85509	3.93676	0.99127		2.27992
	1.85509	3.95092	0.99127		2.29408
	1.85509	3.95092	0.99127		2.29408
	1.85509	3.95092	0.99127		2.29408
	1.85509	3.97924	0.99127		2.29408
	1.85509	3.9934	0.99127		2.29408
	1.85509	4.03588	0.99127		2.29408
	1.85509	4.06421	0.99127		2.29408
	1.85509	4.07837	0.99127		2.29408
	1.85509	4.10669	0.99127		2.29408
	1.86925	4.13501	0.99127		2.30824
	1.86925	4.14917	0.99127		2.30824
	1.86925	4.14917	0.99127		2.3224
	1.86925	4.16333	0.99127		2.3224
	1.86925	4.20582	0.99127		2.3224
	1.86925	4.21998	0.99127		2.3224
	1.86925	4.23414	0.99127		2.3224
	1.86925	4.23414	0.99127		2.3224
	1.86925	4.2483	0.99127		2.3224
	1.86925	4.2483	0.99127		2.3224
	1.86925		0.99127		2.3224
	1.86925		0.99127		2.3224
	1.86925		0.99127		2.33656
	1.88341		0.99127		2.33656
	1.88341		0.99127		2.33656
	1.88341		0.99127		2.33656
	1.88341		0.99127		2.33656
	1.88341		0.99127		2.33656
	1.88341		0.99127		2.33656
	1.88341		0.99127		2.35073
	1.89757		0.99127		2.35073
	1.89757		0.99127		2.35073
	1.89757		1.00543		2.35073
	1.89757		1.00543		2.35073
	1.89757		1.00543		2.35073
	1.89757		1.00543		2.35073
	1.89757		1.00543		2.35073
	1.89757		1.00543		2.36489
	1.89757		1.00543		2.36489
	1.89757		1.00543		2.36489
	1.89757		1.00543		2.36489
	1.89757		1.00543		2.36489
	1.91173		1.00543		2.36489
	1.91173		1.00543		2.37905
	1.91173		1.00543		2.37905
	1.91173		1.00543		2.37905
	1.91173		1.00543		2.37905
	1.91173		1.00543		2.37905
	1.91173		1.00543		2.37905
	1.91173		1.00543		2.37905
	1.91173		1.00543		2.37905
	1.91173		1.00543		2.37905
	1.9259		1.00543		2.37905
	1.9259		1.00543		2.39321
	1.9259		1.00543		2.39321
	1.9259		1.00543		2.39321
	1.9259		1.00543		2.39321
	1.9259		1.00543		2.39321
	1.9259		1.00543		2.39321
	1.9259		1.00543		2.39321
	1.94006		1.00543		2.39321
	1.94006		1.00543		2.40737
	1.94006		1.00543		2.40737
	1.94006		1.00543		2.40737
	1.94006		1.00543		2.40737
	1.94006		1.00543		2.40737
	1.94006		1.01959		2.40737
	1.94006		1.01959		2.42153
	1.94006		1.01959		2.42153
	1.94006		1.01959		2.42153
	1.94006		1.01959		2.42153
	1.95422		1.01959		2.42153
	1.95422		1.01959		2.42153
	1.95422		1.01959		2.42153
	1.95422		1.01959		2.42153
	1.95422		1.01959		2.43569
	1.95422		1.01959		2.43569
	1.95422		1.01959		2.43569
	1.95422		1.01959		2.43569
	1.96838		1.01959		2.44985
	1.96838		1.01959		2.44985
	1.96838		1.01959		2.44985
	1.96838		1.01959		2.44985
	1.96838		1.01959		2.44985
	1.96838		1.01959		2.44985
	1.96838		1.01959		2.44985
	1.96838		1.01959		2.44985
	1.96838		1.01959		2.44985
	1.98254		1.01959		2.46401
	1.98254		1.01959		2.46401
	1.98254		1.01959		2.46401
	1.98254		1.01959		2.47817
	1.98254		1.01959		2.47817
	1.98254		1.01959		2.47817
	1.98254		1.01959		2.47817
	1.98254		1.01959		2.47817
	1.98254		1.01959		2.49234
	1.98254		1.01959		2.49234
	1.9967		1.01959		2.49234
	1.9967		1.01959		2.49234
	1.9967		1.01959		2.49234
	1.9967		1.01959		2.5065
	1.9967		1.03375		2.5065
	2.01086		1.03375		2.5065
	2.01086		1.03375		2.5065
	2.01086		1.03375		2.52066
	2.01086		1.03375		2.52066
	2.01086		1.03375		2.52066
	2.01086		1.03375		2.53482
	2.01086		1.03375		2.53482
	2.01086		1.03375		2.53482
	2.02502		1.03375		2.53482
	2.02502		1.03375		2.53482
	2.02502		1.03375		2.53482
	2.02502		1.03375		2.53482
	2.02502		1.03375		2.54898
	2.02502		1.03375		2.54898
	2.02502		1.03375		2.54898
	2.02502		1.03375		2.54898
	2.02502		1.03375		2.54898
	2.02502		1.03375		2.54898
	2.03918		1.03375		2.54898
	2.03918		1.03375		2.56314
	2.03918		1.03375		2.56314
	2.03918		1.03375		2.56314
	2.03918		1.03375		2.56314
	2.03918		1.03375		2.56314
	2.03918		1.03375		2.5773
	2.03918		1.03375		2.5773
	2.05334		1.03375		2.5773
	2.05334		1.03375		2.59146
	2.05334		1.03375		2.59146
	2.05334		1.03375		2.59146
	2.05334		1.03375		2.59146
	2.05334		1.03375		2.59146
	2.05334		1.03375		2.59146
	2.05334		1.03375		2.59146
	2.06751		1.03375		2.60562
	2.06751		1.03375		2.60562
	2.06751		1.03375		2.60562
	2.06751		1.03375		2.60562
	2.06751		1.03375		2.60562
	2.06751		1.03375		2.60562
	2.06751		1.03375		2.61978
	2.06751		1.03375		2.61978
	2.06751		1.03375		2.61978
	2.06751		1.03375		2.61978
	2.06751		1.03375		2.63395
	2.06751		1.03375		2.63395
	2.08167		1.03375		2.63395
	2.08167		1.04791		2.63395
	2.08167		1.04791		2.63395
	2.08167		1.04791		2.64811
	2.08167		1.04791		2.64811
	2.08167		1.04791		2.66227
	2.08167		1.04791		2.67643
	2.08167		1.04791		2.67643
	2.09583		1.04791		2.67643
	2.09583		1.04791		2.69059
	2.09583		1.04791		2.69059
	2.09583		1.04791		2.69059
	2.09583		1.04791		2.70475
	2.09583		1.04791		2.70475
	2.09583		1.04791		2.70475
	2.09583		1.04791		2.71891
	2.09583		1.04791		2.71891
	2.10999		1.04791		2.71891
	2.10999		1.04791		2.71891
	2.10999		1.04791		2.73307
	2.10999		1.04791		2.74723
	2.10999		1.04791		2.74723
	2.12415		1.04791		2.74723
	2.12415		1.04791		2.76139
	2.12415		1.04791		2.76139
	2.12415		1.04791		2.76139
	2.12415		1.04791		2.76139
	2.12415		1.04791		2.77556
	2.12415		1.04791		2.77556
	2.13831		1.04791		2.77556
	2.13831		1.04791		2.77556
	2.13831		1.04791		2.78972
	2.13831		1.04791		2.78972
	2.15247		1.04791		2.78972
	2.15247		1.04791		2.80388
	2.15247		1.06207		2.80388
	2.15247		1.06207		2.80388
	2.15247		1.06207		2.81804
	2.15247		1.06207		2.81804
	2.16663		1.06207		2.81804
	2.16663		1.06207		2.8322
	2.16663		1.06207		2.8322
	2.16663		1.06207		2.84636
	2.18079		1.06207		2.84636
	2.18079		1.06207		2.87468
	2.18079		1.06207		2.87468
	2.18079		1.06207		2.87468
	2.18079		1.06207		2.87468
	2.18079		1.06207		2.88884
	2.18079		1.06207		2.88884
	2.19495		1.06207		2.88884
	2.19495		1.06207		2.88884
	2.19495		1.06207		2.88884
	2.19495		1.06207		2.903
	2.19495		1.06207		2.903
	2.19495		1.06207		2.903
	2.19495		1.06207		2.91717
	2.20912		1.06207		2.91717
	2.20912		1.06207		2.91717
	2.22328		1.06207		2.93133
	2.22328		1.06207		2.93133
	2.22328		1.06207		2.93133
	2.22328		1.06207		2.94549
	2.22328		1.06207		2.94549
	2.23744		1.06207		2.94549
	2.23744		1.06207		2.95965
	2.23744		1.06207		2.95965
	2.23744		1.06207		2.95965
	2.23744		1.07624		2.95965
	2.23744		1.07624		2.95965
	2.2516		1.07624		2.97381
	2.2516		1.07624		2.97381
	2.2516		1.07624		2.98797
	2.2516		1.07624		2.98797
	2.26576		1.07624		3.00213
	2.26576		1.07624		3.00213
	2.26576		1.07624		3.00213
	2.27992		1.07624		3.03045
	2.27992		1.07624		3.03045
	2.27992		1.07624		3.04461
	2.27992		1.07624		3.04461
	2.27992		1.07624		3.05878
	2.29408		1.07624		3.07294
	2.29408		1.07624		3.07294
	2.29408		1.07624		3.10126
	2.29408		1.07624		3.14374
	2.29408		1.07624		3.14374
	2.29408		1.07624		3.1579
	2.30824		1.07624		3.17206
	2.30824		1.07624		3.20039
	2.30824		1.07624		3.20039
	2.3224		1.07624		3.21455
	2.3224		1.07624		3.22871
	2.33656		1.07624		3.27119
	2.33656		1.07624		3.29951
	2.33656		1.07624		3.342
	2.35073		1.07624		3.38448
	2.35073		1.07624		3.39864
	2.35073		1.07624		3.4128
	2.35073		1.07624		3.46944
	2.36489		1.07624		3.49777
	2.36489		1.07624		3.54025
	2.37905		1.07624		3.55441
	2.37905		1.07624		3.55441
	2.37905		1.07624		3.56857
	2.37905		1.07624		3.6677
	2.39321		1.07624		3.71018
	2.39321		1.07624		3.85179
	2.40737		1.07624		3.85179
	2.40737		1.07624		3.90844
	2.40737		1.07624		4.06421
	2.42153		1.07624		4.07837
	2.42153		1.07624		4.12085
	2.42153		1.07624		4.13501
	2.43569		1.0904		4.2483
	2.43569		1.0904
	2.44985		1.0904
	2.44985		1.0904
	2.44985		1.0904
	2.46401		1.0904
	2.46401		1.0904
	2.46401		1.0904
	2.46401		1.0904
	2.46401		1.0904
	2.47817		1.0904
	2.47817		1.0904
	2.47817		1.0904
	2.5065		1.0904
	2.5065		1.0904
	2.5065		1.0904
	2.5065		1.0904
	2.52066		1.0904
	2.53482		1.0904
	2.54898		1.0904
	2.56314		1.0904
	2.56314		1.0904
	2.56314		1.0904
	2.56314		1.0904
	2.5773		1.0904
	2.5773		1.0904
	2.5773		1.0904
	2.5773		1.0904
	2.5773		1.0904
	2.59146		1.0904
	2.59146		1.0904
	2.60562		1.0904
	2.60562		1.0904
	2.61978		1.0904
	2.61978		1.0904
	2.63395		1.0904
	2.64811		1.0904
	2.64811		1.10456
	2.66227		1.10456
	2.66227		1.10456
	2.66227		1.10456
	2.67643		1.10456
	2.67643		1.10456
	2.69059		1.10456
	2.70475		1.10456
	2.70475		1.10456
	2.71891		1.10456
	2.71891		1.10456
	2.73307		1.10456
	2.73307		1.10456
	2.73307		1.10456
	2.74723		1.10456
	2.77556		1.10456
	2.77556		1.10456
	2.77556		1.10456
	2.77556		1.10456
	2.80388		1.10456
	2.81804		1.10456
	2.8322		1.10456
	2.8322		1.10456
	2.8322		1.10456
	2.86052		1.10456
	2.86052		1.10456
	2.86052		1.10456
	2.86052		1.10456
	2.88884		1.10456
	2.88884		1.11872
	2.903		1.11872
	2.903		1.11872
	2.91717		1.11872
	2.91717		1.11872
	2.93133		1.11872
	2.94549		1.11872
	2.94549		1.11872
	2.95965		1.11872
	2.95965		1.11872
	2.97381		1.11872
	3.03045		1.11872
	3.04461		1.11872
	3.05878		1.11872
	3.05878		1.11872
	3.05878		1.11872
	3.07294		1.11872
	3.07294		1.11872
	3.0871		1.11872
	3.0871		1.11872
	3.10126		1.11872
	3.10126		1.11872
	3.14374		1.11872
	3.1579		1.11872
	3.17206		1.11872
	3.17206		1.11872
	3.18622		1.11872
	3.27119		1.11872
	3.31367		1.11872
	3.37032		1.11872
	3.38448		1.11872
	3.39864		1.11872
	3.42696		1.13288
	3.54025		1.13288
	3.63938		1.13288
	3.65354		1.13288
	3.71018		1.13288
	3.7385		1.13288
	3.79515		1.13288
	3.79515		1.13288
	3.79515		1.13288
	3.96508		1.13288
	4.05005		1.13288
	4.05005		1.13288
			1.13288
			1.13288
			1.13288
			1.13288
			1.13288
			1.13288
			1.13288
			1.13288
			1.13288
			1.13288
			1.13288
			1.13288
			1.13288
			1.13288
			1.13288
			1.13288
			1.13288
			1.13288
			1.13288
			1.13288
			1.13288
			1.13288
			1.14704
			1.14704
			1.14704
			1.14704
			1.14704
			1.14704
			1.14704
			1.14704
			1.14704
			1.14704
			1.14704
			1.14704
			1.14704
			1.14704
			1.14704
			1.14704
			1.14704
			1.14704
			1.14704
			1.14704
			1.14704
			1.14704
			1.14704
			1.14704
			1.14704
			1.14704
			1.14704
			1.14704
			1.14704
			1.14704
			1.14704
			1.14704
			1.14704
			1.14704
			1.14704
			1.14704
			1.14704
			1.14704
			1.14704
			1.14704
			1.14704
			1.14704
			1.14704
			1.14704
			1.1612
			1.1612
			1.1612
			1.1612
			1.1612
			1.1612
			1.1612
			1.1612
			1.1612
			1.1612
			1.1612
			1.1612
			1.1612
			1.1612
			1.1612
			1.1612
			1.1612
			1.1612
			1.1612
			1.1612
			1.1612
			1.1612
			1.1612
			1.1612
			1.1612
			1.1612
			1.1612
			1.1612
			1.1612
			1.1612
			1.1612
			1.1612
			1.1612
			1.1612
			1.1612
			1.1612
			1.1612
			1.1612
			1.1612
			1.1612
			1.17536
			1.17536
			1.17536
			1.17536
			1.17536
			1.17536
			1.17536
			1.17536
			1.17536
			1.17536
			1.17536
			1.17536
			1.17536
			1.17536
			1.17536
			1.17536
			1.17536
			1.17536
			1.17536
			1.17536
			1.17536
			1.17536
			1.17536
			1.17536
			1.17536
			1.17536
			1.17536
			1.17536
			1.17536
			1.17536
			1.17536
			1.18952
			1.18952
			1.18952
			1.18952
			1.18952
			1.18952
			1.18952
			1.18952
			1.18952
			1.18952
			1.18952
			1.18952
			1.18952
			1.18952
			1.18952
			1.18952
			1.18952
			1.18952
			1.18952
			1.18952
			1.18952
			1.18952
			1.18952
			1.18952
			1.18952
			1.18952
			1.18952
			1.18952
			1.18952
			1.18952
			1.18952
			1.20368
			1.20368
			1.20368
			1.20368
			1.20368
			1.20368
			1.20368
			1.20368
			1.20368
			1.20368
			1.20368
			1.20368
			1.20368
			1.20368
			1.20368
			1.20368
			1.20368
			1.20368
			1.20368
			1.20368
			1.20368
			1.20368
			1.20368
			1.20368
			1.20368
			1.20368
			1.20368
			1.20368
			1.20368
			1.20368
			1.20368
			1.20368
			1.20368
			1.20368
			1.20368
			1.21785
			1.21785
			1.21785
			1.21785
			1.21785
			1.21785
			1.21785
			1.21785
			1.21785
			1.21785
			1.21785
			1.21785
			1.21785
			1.21785
			1.21785
			1.21785
			1.21785
			1.21785
			1.21785
			1.21785
			1.21785
			1.21785
			1.21785
			1.21785
			1.21785
			1.21785
			1.21785
			1.21785
			1.21785
			1.21785
			1.21785
			1.21785
			1.23201
			1.23201
			1.23201
			1.23201
			1.23201
			1.23201
			1.23201
			1.23201
			1.23201
			1.23201
			1.23201
			1.23201
			1.23201
			1.23201
			1.23201
			1.23201
			1.23201
			1.23201
			1.23201
			1.23201
			1.23201
			1.23201
			1.23201
			1.23201
			1.23201
			1.23201
			1.23201
			1.23201
			1.23201
			1.23201
			1.23201
			1.23201
			1.23201
			1.24617
			1.24617
			1.24617
			1.24617
			1.24617
			1.24617
			1.24617
			1.24617
			1.24617
			1.24617
			1.24617
			1.24617
			1.24617
			1.24617
			1.24617
			1.24617
			1.24617
			1.24617
			1.24617
			1.24617
			1.24617
			1.24617
			1.24617
			1.24617
			1.24617
			1.24617
			1.24617
			1.24617
			1.24617
			1.24617
			1.26033
			1.26033
			1.26033
			1.26033
			1.26033
			1.26033
			1.26033
			1.26033
			1.26033
			1.26033
			1.26033
			1.26033
			1.26033
			1.26033
			1.26033
			1.26033
			1.26033
			1.26033
			1.26033
			1.26033
			1.26033
			1.26033
			1.26033
			1.26033
			1.26033
			1.26033
			1.26033
			1.26033
			1.26033
			1.26033
			1.26033
			1.27449
			1.27449
			1.27449
			1.27449
			1.27449
			1.27449
			1.27449
			1.27449
			1.27449
			1.27449
			1.27449
			1.27449
			1.27449
			1.27449
			1.27449
			1.27449
			1.27449
			1.27449
			1.27449
			1.27449
			1.27449
			1.27449
			1.27449
			1.27449
			1.27449
			1.27449
			1.27449
			1.27449
			1.27449
			1.27449
			1.27449
			1.27449
			1.27449
			1.27449
			1.27449
			1.27449
			1.27449
			1.27449
			1.27449
			1.27449
			1.27449
			1.27449
			1.27449
			1.27449
			1.28865
			1.28865
			1.28865
			1.28865
			1.28865
			1.28865
			1.28865
			1.28865
			1.28865
			1.28865
			1.28865
			1.28865
			1.28865
			1.28865
			1.28865
			1.28865
			1.28865
			1.28865
			1.28865
			1.28865
			1.28865
			1.28865
			1.28865
			1.28865
			1.28865
			1.28865
			1.28865
			1.30281
			1.30281
			1.30281
			1.30281
			1.30281
			1.30281
			1.30281
			1.30281
			1.30281
			1.30281
			1.30281
			1.30281
			1.30281
			1.30281
			1.30281
			1.30281
			1.30281
			1.30281
			1.30281
			1.30281
			1.30281
			1.30281
			1.30281
			1.30281
			1.30281
			1.30281
			1.30281
			1.30281
			1.30281
			1.30281
			1.30281
			1.30281
			1.30281
			1.30281
			1.30281
			1.30281
			1.31697
			1.31697
			1.31697
			1.31697
			1.31697
			1.31697
			1.31697
			1.31697
			1.31697
			1.31697
			1.31697
			1.31697
			1.31697
			1.31697
			1.31697
			1.31697
			1.31697
			1.31697
			1.31697
			1.31697
			1.31697
			1.31697
			1.31697
			1.31697
			1.31697
			1.31697
			1.31697
			1.31697
			1.31697
			1.31697
			1.31697
			1.31697
			1.33113
			1.33113
			1.33113
			1.33113
			1.33113
			1.33113
			1.33113
			1.33113
			1.33113
			1.33113
			1.33113
			1.33113
			1.33113
			1.33113
			1.33113
			1.33113
			1.33113
			1.33113
			1.33113
			1.33113
			1.33113
			1.33113
			1.33113
			1.33113
			1.33113
			1.33113
			1.33113
			1.33113
			1.33113
			1.33113
			1.33113
			1.33113
			1.33113
			1.34529
			1.34529
			1.34529
			1.34529
			1.34529
			1.34529
			1.34529
			1.34529
			1.34529
			1.34529
			1.34529
			1.34529
			1.34529
			1.34529
			1.34529
			1.34529
			1.34529
			1.34529
			1.34529
			1.34529
			1.34529
			1.34529
			1.34529
			1.34529
			1.34529
			1.34529
			1.34529
			1.34529
			1.35946
			1.35946
			1.35946
			1.35946
			1.35946
			1.35946
			1.35946
			1.35946
			1.35946
			1.35946
			1.35946
			1.35946
			1.35946
			1.35946
			1.35946
			1.35946
			1.35946
			1.35946
			1.35946
			1.35946
			1.35946
			1.35946
			1.35946
			1.35946
			1.35946
			1.35946
			1.35946
			1.35946
			1.35946
			1.35946
			1.35946
			1.37362
			1.37362
			1.37362
			1.37362
			1.37362
			1.37362
			1.37362
			1.37362
			1.37362
			1.37362
			1.37362
			1.37362
			1.37362
			1.37362
			1.37362
			1.37362
			1.37362
			1.37362
			1.37362
			1.37362
			1.37362
			1.37362
			1.37362
			1.37362
			1.38778
			1.38778
			1.38778
			1.38778
[truncated: 1,019 more rows]

## Sheet: Figure 6
	Figure 6B-C
	All source data of the proteomics analysis is available on ProteomeXchange:
	https://proteomecentral.proteomexchange.org/cgi/GetDataset?ID=PXD064841
	Figure 6D (Principal component analysis of all E. coli strains in all growth conditions)
	Strain	Growth condition	Biological replicate	Number of features	PC1 (42.1%)	PC2 (24.4%)
	E. coli MG1655 dnaA-PAmCherry2.1	Slow	1	2527	-11.1112	4.09652
			2	2541	-12.3809	5.02445
			3	2520	-12.8004	8.20267
	E. coli MG1655 dnaA-PAmCherry2.1	Intermediate	1	2561	-2.92182	8.11663
			2	2543	-2.41754	5.0831
			3	2557	-2.09689	7.62676
	E. coli MG1655 dnaA-PAmCherry2.1	Fast	1	2427	21.2128	9.67526
			2	2436	21.0827	9.66247
			3	2421	21.4257	9.61643
	E. coli D3D dnaA-PAmCherry2.1	Slow	1	2471	-8.20557	-13.9567
			2	2449	-7.03481	-14.9405
			3	2484	-7.93831	-13.6611
	E. coli D3D dnaA-PAmCherry2.1	Intermediate	1	2464	3.57887	-14.4119
			2	2471	3.60364	-13.9975
			3	2479	3.5757	-13.7825
	E. coli D3D dnaA-PAmCherry2.1	Fast	1	2350	21.1331	-14.1624
			2	2362	24.0383	-11.2842
			3	2360	22.8108	-11.1314
	E. coli DdatA dnaA-PAmCherry2.1	Slow	1	2523	-12.3555	2.78088
			2	2511	-11.5984	3.40641
			3	2528	-10.43	4.80138
	E. coli DDARS1 dnaA-PAmCherry2.1	Slow	1	2529	-12.0526	3.43821
			2	2523	-11.8121	3.85453
			3	2481	-13.4343	7.65924
	E. coli DDARS2 dnaA-PAmCherry2.1	Slow	1	2468	-8.40575	-15.8974
			2	2458	-8.2562	-16.4013
			3	2454	-8.22583	-17.0734

[truncated: 5 more sheets: Supp.Figure 2, Supp.Figure 4C, Supp.Figure 4D-E-F-G, Supp.Figure 5B-C-D-E-G, Supp.Figure 6]
